# Supplementary material for: Human Sertoli cells support high levels of Zika virus replication and persistence
Source: Sci Rep. 2018 Apr 3;8:5477. doi: 10.1038/s41598-018-23899-x (PMC5883016; doi:10.1038/s41598-018-23899-x)
Supplement: Supplementary file 3 — Supplementary tables S1-S5 [file 41598_2018_23899_MOESM3_ESM.xlsx]

## Sheet: Table S1
Table S1. Differential expression analysis results with Kallisto/Sleuth. Only results with FDR < 0.05 and FC > 2 are reported. Time point: 48 hpi
Transcript_ID	p_value	q_value	b	fold_change	HGNC_ID	Wiki_name	GO_term	GO_term_name	GO_term_definition	se_b	mean_obs	var_obs	tech_var	sigma_sq	smooth_sigma_sq	final_sigma_sq	ens_gene
ENST00000608478	0	0	9.06031	8606.79	FGF2	fibroblast growth factor 2	GO:0005634	nucleus	A membrane-bounded organelle of eukaryotic cells in which chromosomes are housed and replicated. In most cells, the nucleus contains all of the cell's chromosomes except the organellar chromosomes, and is the site of RNA synthesis and processing. In some species, or in specialized cell types, RNA metabolism or DNA replication may be absent. [GOC:go_curators]	0.23942	3.83701	24.6332	0.000754049	0.00730521	0.0852291	0.0852291	ENSG00000138685
ENST00000380232	1.20598e-67	7.24985e-65	7.40119	1637.93	IFNB1	interferon beta 1	GO:0005615	extracellular space	That part of a multicellular organism outside the cells proper, usually taken to be outside the plasma membranes, and occupied by fluid. [ISBN:0198547684]	0.425888	3.00745	16.434	0.000617113	0.00035826	0.271454	0.271454	ENSG00000171855
ENST00000620239	3.75933e-42	8.58306e-40	7.33692	1535.97	OASL	2'-5'-oligoadenylate synthetase like	GO:0001730	2'-5'-oligoadenylate synthetase activity	Catalysis of the reaction: ATP = pppA(2'p5'A)n oligomers. This reaction requires the binding of double-stranded RNA. [ISBN:0198506732]	0.539296	2.97531	16.1506	0.154587	-0.152672	0.281674	0.281674	ENSG00000135114
ENST00000306621	6.07718e-54	2.41341e-51	7.12433	1241.81	CXCL11	C-X-C motif chemokine ligand 11	GO:0005615	extracellular space	That part of a multicellular organism outside the cells proper, usually taken to be outside the plasma membranes, and occupied by fluid. [ISBN:0198547684]	0.460706	2.86902	15.2348	0.00105953	0.00887887	0.317316	0.317316	ENSG00000169248
ENST00000306602	1.56633e-43	3.91739e-41	6.87489	967.664	CXCL10	C-X-C motif chemokine ligand 10	GO:0005615	extracellular space	That part of a multicellular organism outside the cells proper, usually taken to be outside the plasma membranes, and occupied by fluid. [ISBN:0198547684]	0.496918	3.86682	14.1826	0.289402	-0.285175	0.0809889	0.0809889	ENSG00000169245
ENST00000455470	6.29714e-37	1.10034e-34	6.6438	768.012	SACS	sacsin molecular chaperone				0.523337	2.62876	13.2435	0.00383276	-0.00199271	0.40699	0.40699	ENSG00000151835
ENST00000463496	4.59584e-28	4.74095e-26	6.58866	726.809	AHR	aryl hydrocarbon receptor	GO:0034751	aryl hydrocarbon receptor complex	A protein complex that acts as an aryl hydrocarbon (Ah) receptor. Cytosolic and nuclear Ah receptor complexes have different subunit composition, but both contain the ligand-binding subunit AhR. [GOC:mah, PMID:7598497]	0.599878	2.60118	13.0969	0.121848	-0.0296362	0.417932	0.417932	ENSG00000106546
ENST00000493079	5.3389e-17	2.33848e-15	6.58762	726.049	CSNK2B					0.786208	2.60066	13.0275	0.509043	-0.498414	0.418141	0.418141	ENSG00000224774
ENST00000382040	4.79264e-43	1.16745e-40	6.56299	708.387	RSAD2	radical S-adenosyl methionine domain containing 2	GO:0003824	catalytic activity	Catalysis of a biochemical reaction at physiological temperatures. In biologically catalyzed reactions, the reactants are known as substrates, and the catalysts are naturally occurring macromolecular substances known as enzymes. Enzymes possess specific binding sites for substrates, and are usually composed wholly or largely of protein, but RNA that has catalytic activity (ribozyme) is often also…	0.477156	4.10714	12.9585	0.287938	-0.242077	0.0535788	0.0535788	ENSG00000134321
ENST00000339275	7.82548e-34	1.15489e-31	6.54984	699.135	OASL	2'-5'-oligoadenylate synthetase like	GO:0001730	2'-5'-oligoadenylate synthetase activity	Catalysis of the reaction: ATP = pppA(2'p5'A)n oligomers. This reaction requires the binding of double-stranded RNA. [ISBN:0198506732]	0.540212	3.04189	13.1279	0.176949	0.145249	0.260794	0.260794	ENSG00000135114
ENST00000628517	6.42016e-11	1.48495e-09	6.3471	570.834	BCLAF1	BCL2 associated transcription factor 1	GO:0005634	nucleus	A membrane-bounded organelle of eukaryotic cells in which chromosomes are housed and replicated. In most cells, the nucleus contains all of the cell's chromosomes except the organellar chromosomes, and is the site of RNA synthesis and processing. In some species, or in specialized cell types, RNA metabolism or DNA replication may be absent. [GOC:go_curators]	0.971453	2.4804	12.1151	0.948675	-0.911937	0.466907	0.466907	ENSG00000029363
ENST00000540449	1.61998e-13	4.98361e-12	6.33807	565.702	MXD1	MAX dimerization protein 1	GO:0000978	RNA polymerase II core promoter proximal region sequence-specific DNA binding	Interacting selectively and non-covalently with a sequence of DNA that is in cis with and relatively close to a core promoter for RNA polymerase II. [GOC:txnOH]	0.859176	2.47589	12.1997	0.638509	-0.452988	0.468765	0.468765	ENSG00000059728
ENST00000478738	2.15309e-23	1.60505e-21	6.33379	563.286	CMPK2					0.635557	3.57767	12.5198	0.146389	0.459511	0.130102	0.459511	ENSG00000134326
ENST00000339430	2.65032e-05	0.00025524	6.24819	517.078	LITAF	lipopolysaccharide induced TNF factor	GO:0004871	signal transducer activity	Conveys a signal across a cell to trigger a change in cell function or state. A signal is a physical entity or change in state that is used to transfer information in order to trigger a response. [GOC:go_curators]	1.4871	2.43337	11.8397	2.83071	-2.67109	0.486476	0.486476	ENSG00000189067
ENST00000379237	4.1673e-08	6.63105e-07	6.20541	495.423	USP6NL	USP6 N-terminal like				1.13163	2.41655	11.5743	1.42729	-1.39963	0.493585	0.493585	ENSG00000148429
ENST00000527886	1.51025e-18	7.58318e-17	6.18379	484.828	TOLLIP	toll interacting protein	GO:0004871	signal transducer activity	Conveys a signal across a cell to trigger a change in cell function or state. A signal is a physical entity or change in state that is used to transfer information in order to trigger a response. [GOC:go_curators]	0.703591	2.39875	11.5043	0.241382	-0.200719	0.501179	0.501179	ENSG00000078902
ENST00000611722	3.98519e-05	0.000369198	6.09398	443.183	IFIT2	interferon induced protein with tetratricopeptide repeats 2	GO:0035457	cellular response to interferon-alpha	Any process that results in a change in state or activity of a cell (in terms of movement, secretion, enzyme production, gene expression, etc.) as a result of an interferon-alpha stimulus. Interferon-alpha is a type I interferon. [GOC:sl, PR:000024938]	1.48332	5.28602	13.7813	0.821832	2.47853	0.0147522	2.47853	ENSG00000119922
ENST00000489749	4.51103e-24	3.52733e-22	6.04242	420.909	RSAD2					0.597086	2.32806	10.9614	0.00278607	0.00741284	0.531981	0.531981	ENSG00000134321
ENST00000325486	5.46328e-14	1.76348e-12	6.03871	419.353	CEP57	centrosomal protein 57	GO:0005515	protein binding	Interacting selectively and non-covalently with any protein or protein complex (a complex of two or more proteins that may include other nonprotein molecules). [GOC:go_curators]	0.802984	2.32621	10.9827	0.434373	-0.380773	0.532801	0.532801	ENSG00000166037
ENST00000432261	1.80861e-10	3.97288e-09	6.01144	408.07	RNF24	ring finger protein 24	GO:0008270	zinc ion binding	Interacting selectively and non-covalently with zinc (Zn) ions. [GOC:ai]	0.942709	2.31257	10.8832	0.794184	-0.741706	0.538866	0.538866	ENSG00000101236
ENST00000506154	8.65917e-09	1.51186e-07	5.99107	399.844	NEDD4	neural precursor cell expressed, developmentally down-regulated 4, E3 ubiquitin protein ligase	GO:0004842	ubiquitin-protein transferase activity	Catalysis of the transfer of ubiquitin from one protein to another via the reaction X-Ub + Y --> Y-Ub + X, where both X-Ub and Y-Ub are covalent linkages. [GOC:BioGRID, GOC:jh2, PMID:9635407]	1.041	2.30261	10.7731	1.08221	-1.07568	0.543324	0.543324	ENSG00000069869
ENST00000392981	7.89731e-12	2.03812e-10	5.98878	398.927	XRN1	5'-3' exoribonuclease 1	GO:0003676	nucleic acid binding	Interacting selectively and non-covalently with any nucleic acid. [GOC:jl]	0.875501	2.30124	10.897	0.605818	-0.434164	0.543936	0.543936	ENSG00000114127
ENST00000564241	8.28811e-07	1.07627e-05	5.97715	394.315	ATMIN	ATM interactor	GO:0005634	nucleus	A membrane-bounded organelle of eukaryotic cells in which chromosomes are housed and replicated. In most cells, the nucleus contains all of the cell's chromosomes except the organellar chromosomes, and is the site of RNA synthesis and processing. In some species, or in specialized cell types, RNA metabolism or DNA replication may be absent. [GOC:go_curators]	1.21278	2.29591	10.7541	1.65993	-1.61463	0.546331	0.546331	ENSG00000166454
ENST00000520177	7.96482e-15	2.79477e-13	5.97337	392.827	G3BP1	G3BP stress granule assembly factor 1	GO:0000166	nucleotide binding	Interacting selectively and non-covalently with a nucleotide, any compound consisting of a nucleoside that is esterified with (ortho)phosphate or an oligophosphate at any hydroxyl group on the ribose or deoxyribose. [GOC:mah, ISBN:0198547684]	0.768958	2.29354	10.7838	0.339547	-0.240175	0.547397	0.547397	ENSG00000145907
ENST00000271139	8.96595e-06	9.51505e-05	5.9096	368.558	MOB3C	MOB kinase activator 3C				1.33078	2.26335	10.5218	2.09537	-2.0394	0.561076	0.561076	ENSG00000142961
ENST00000288383	9.48761e-21	5.77774e-19	5.90323	366.218	MX1	MX dynamin like GTPase 1	GO:0031965	nuclear membrane	Either of the lipid bilayers that surround the nucleus and form the nuclear envelope; excludes the intermembrane space. [GOC:mah, GOC:pz]	0.631928	2.25847	10.4546	0.0356952	-0.0354748	0.563305	0.563305	ENSG00000157601
ENST00000372690	5.54449e-21	3.46668e-19	5.87124	354.689	SAMD8	sterile alpha motif domain containing 8	GO:0016021	integral component of membrane	The component of a membrane consisting of the gene products and protein complexes having at least some part of their peptide sequence embedded in the hydrophobic region of the membrane. [GOC:dos, GOC:go_curators]	0.624712	2.24247	10.3424	0.0147567	-0.0135901	0.570641	0.570641	ENSG00000156671
ENST00000620985	6.66313e-05	0.000588537	5.86521	352.557	SAMD9	sterile alpha motif domain containing 9	GO:0005737	cytoplasm	All of the contents of a cell excluding the plasma membrane and nucleus, but including other subcellular structures. [ISBN:0198547684]	1.47071	2.37216	11.0243	2.73185	-1.85172	0.512645	0.512645	ENSG00000205413
ENST00000559233	2.05767e-10	4.48241e-09	5.79113	327.381	DPP8	dipeptidyl peptidase 8	GO:0005737	cytoplasm	All of the contents of a cell excluding the plasma membrane and nucleus, but including other subcellular structures. [ISBN:0198547684]	0.910988	2.20242	10.1187	0.655613	-0.583678	0.589235	0.589235	ENSG00000074603
ENST00000619735	4.47726e-09	8.16751e-08	5.78681	325.971	TFIP11	tuftelin interacting protein 11	GO:0005681	spliceosomal complex	Any of a series of ribonucleoprotein complexes that contain snRNA(s) and small nuclear ribonucleoproteins (snRNPs), and are formed sequentially during the spliceosomal splicing of one or more substrate RNAs, and which also contain the RNA substrate(s) from the initial target RNAs of splicing, the splicing intermediate RNA(s), to the final RNA products. During cis-splicing, the initial target RNA …	0.98658	2.20026	10.2545	0.869765	-0.609282	0.590246	0.590246	ENSG00000100109
ENST00000474724	0.00117182	0.00739682	5.72796	307.343	HLA-C					1.76481	3.93096	13.5803	0.355895	4.31595	0.0725141	4.31595	ENSG00000228299
ENST00000359560	3.83728e-07	5.26029e-06	5.72552	306.593	NUMB	uncharacterized LOC101928143	GO:0098641	cadherin binding involved in cell-cell adhesion	Any cadherin binding that occurs as part of the process of cell-cell adhesion. [GOC:dos]	1.12777	3.03711	10.1159	1.64554	-1.29379	0.262256	0.262256	ENSG00000133961
ENST00000264888	2.77867e-19	1.49242e-17	5.72052	305.064	CXCL9	C-X-C motif chemokine ligand 9	GO:0005125	cytokine activity	Functions to control the survival, growth, differentiation and effector function of tissues and cells. [ISBN:0198599471]	0.637231	2.16711	9.81917	0.00321667	-0.000888979	0.605879	0.605879	ENSG00000138755
ENST00000478740	5.83313e-16	2.32778e-14	5.68998	295.889	HLA-A					0.703096	2.15184	9.73213	0.128365	-0.104165	0.613151	0.613151	ENSG00000206505
ENST00000257570	2.98669e-50	1.01402e-47	5.66765	289.354	OASL	2'-5'-oligoadenylate synthetase like	GO:0001730	2'-5'-oligoadenylate synthetase activity	Catalysis of the reaction: ATP = pppA(2'p5'A)n oligomers. This reaction requires the binding of double-stranded RNA. [ISBN:0198506732]	0.380211	4.76802	9.70377	0.194205	-0.110339	0.0226357	0.0226357	ENSG00000135114
ENST00000560030	7.53342e-17	3.25617e-15	5.6443	282.677	ANPEP	alanyl aminopeptidase, membrane	GO:0006508	proteolysis	The hydrolysis of proteins into smaller polypeptides and/or amino acids by cleavage of their peptide bonds. [GOC:bf, GOC:mah]	0.676909	2.129	9.61608	0.0631974	0.0100972	0.624111	0.624111	ENSG00000166825
ENST00000620676	0.000368322	0.00269962	5.6287	278.301	VPS13D	vacuolar protein sorting 13 homolog D	GO:0006623	protein targeting to vacuole	The process of directing proteins towards the vacuole, usually using signals contained within the protein. [GOC:curators]	1.5803	2.12845	9.50987	3.12163	-3.11516	0.624377	0.624377	ENSG00000048707
ENST00000383767	1.99837e-14	6.71169e-13	5.60873	272.799	RBMS3	RNA binding motif single stranded interacting protein 3	GO:0000166	nucleotide binding	Interacting selectively and non-covalently with a nucleotide, any compound consisting of a nucleoside that is esterified with (ortho)phosphate or an oligophosphate at any hydroxyl group on the ribose or deoxyribose. [GOC:mah, ISBN:0198547684]	0.733098	2.11122	9.44867	0.173436	-0.159309	0.632712	0.632712	ENSG00000144642
ENST00000269518	6.55617e-05	0.000579991	5.60592	272.033	PMAIP1	phorbol-12-myristate-13-acetate-induced protein 1	GO:0006974	cellular response to DNA damage stimulus	Any process that results in a change in state or activity of a cell (in terms of movement, secretion, enzyme production, gene expression, etc.) as a result of a stimulus indicating damage to its DNA from environmental insults or errors during metabolism. [GOC:go_curators]	1.40434	3.50873	11.7945	0.515331	2.44295	0.144243	2.44295	ENSG00000141682
ENST00000590596	2.66243e-10	5.73877e-09	5.57989	265.044	PMAIP1					0.883278	2.96177	10.2768	0.0739604	1.09631	0.286061	1.09631	ENSG00000141682
ENST00000483824	3.71785e-16	1.51691e-14	5.57882	264.76	MFSD2A					0.684735	2.09626	9.35522	0.0633044	-0.040506	0.639989	0.639989	ENSG00000168389
ENST00000533371	9.14596e-06	9.68484e-05	5.57863	264.71	TPP1	tripeptidyl peptidase 1	GO:0070062	extracellular exosome	A membrane-bounded vesicle that is released into the extracellular region by fusion of the limiting endosomal membrane of a multivesicular body with the plasma membrane. Extracellular exosomes, also simply called exosomes, have a diameter of about 40-100 nm. [GOC:BHF, GOC:mah, GOC:vesicles, PMID:15908444, PMID:17641064, PMID:19442504, PMID:19498381, PMID:22418571, PMID:24009894]	1.25746	2.48934	11.2338	1.25494	1.11686	0.463237	1.11686	ENSG00000166340
ENST00000565848	1.64357e-10	3.62858e-09	5.57561	263.91	NR4A1					0.872359	2.09466	9.54338	0.500742	-0.229305	0.640773	0.640773	ENSG00000123358
ENST00000432464	4.12717e-06	4.6756e-05	5.55799	259.302	SIRT1	sirtuin 1	GO:0005737	cytoplasm	All of the contents of a cell excluding the plasma membrane and nucleus, but including other subcellular structures. [ISBN:0198547684]	1.20698	2.08617	9.41176	1.54028	-1.35982	0.644922	0.644922	ENSG00000096717
ENST00000556935	0.000205784	0.00160986	5.52838	251.735	TEP1	telomerase associated protein 1	GO:0003723	RNA binding	Interacting selectively and non-covalently with an RNA molecule or a portion thereof. [GOC:mah]	1.4894	3.55991	11.8309	1.05867	2.26881	0.133667	2.26881	ENSG00000129566
ENST00000535239	4.65035e-13	1.37076e-11	5.48678	241.479	MSRB3	methionine sulfoxide reductase B3	GO:0055114	oxidation-reduction process	A metabolic process that results in the removal or addition of one or more electrons to or from a substance, with or without the concomitant removal or addition of a proton or protons. [GOC:dhl, GOC:ecd, GOC:jh2, GOC:jid, GOC:mlg, GOC:rph]	0.758352	2.05024	9.04911	0.200012	-0.177913	0.662634	0.662634	ENSG00000174099
ENST00000495898	1.91413e-14	6.4486e-13	5.48541	241.147	HLA-C					0.71646	2.04956	9.07166	0.106996	-0.0510581	0.662975	0.662975	ENSG00000237022
ENST00000621845	9.96542e-07	1.27463e-05	5.48401	240.81	RRM2B	ribonucleotide reductase regulatory TP53 inducible subunit M2B	GO:0016021	integral component of membrane	The component of a membrane consisting of the gene products and protein complexes having at least some part of their peptide sequence embedded in the hydrophobic region of the membrane. [GOC:dos, GOC:go_curators]	1.12094	2.04886	9.12071	1.22144	-1.09844	0.663323	0.663323	ENSG00000048392
ENST00000622509	6.11697e-08	9.50487e-07	5.48331	240.643	BCL2L11	BCL2 like 11	GO:0016020	membrane	A lipid bilayer along with all the proteins and protein complexes embedded in it an attached to it. [GOC:dos, GOC:mah, ISBN:0815316194]	1.01255	2.04851	9.21232	0.874394	-0.634013	0.663495	0.663495	ENSG00000153094
ENST00000530245	6.03705e-09	1.08113e-07	5.4812	240.136	TPT1	tumor protein, translationally-controlled 1				0.942479	2.04745	9.05356	0.668383	-0.617788	0.664018	0.664018	ENSG00000133112
ENST00000261517	1.52406e-06	1.88354e-05	5.45979	235.048	VPS13C	vacuolar protein sorting 13 homolog C	GO:0006623	protein targeting to vacuole	The process of directing proteins towards the vacuole, usually using signals contained within the protein. [GOC:curators]	1.13555	2.03964	9.39243	1.26631	-0.704254	0.667903	0.667903	ENSG00000129003
ENST00000452767	2.65823e-08	4.36221e-07	5.45573	234.096	SAR1A	secretion associated Ras related GTPase 1A	GO:0005622	intracellular	The living contents of a cell; the matter contained within (but not including) the plasma membrane, usually taken to exclude large vacuoles and masses of secretory or ingested material. In eukaryotes it includes the nucleus and cytoplasm. [ISBN:0198506732]	0.980792	2.03472	9.00162	0.772573	-0.682427	0.670357	0.670357	ENSG00000079332
ENST00000622612	8.65246e-07	1.12025e-05	5.44697	232.054	BCL2L11	BCL2 like 11	GO:0016020	membrane	A lipid bilayer along with all the proteins and protein complexes embedded in it an attached to it. [GOC:dos, GOC:mah, ISBN:0815316194]	1.1071	2.03034	9.01299	1.16596	-1.02579	0.672544	0.672544	ENSG00000153094
ENST00000310865	6.46279e-16	2.55725e-14	5.44509	231.618	NEURL3	neuralized E3 ubiquitin protein ligase 3				0.673876	2.0294	8.9003	0.0081488	-0.00115613	0.673014	0.673014	ENSG00000163121
ENST00000525340	1.15912e-12	3.29654e-11	5.43546	229.398	EEF1G					0.764464	2.02458	8.88448	0.201184	-0.174658	0.675423	0.675423	ENSG00000254772
ENST00000425941	2.56218e-11	6.2482e-10	5.39322	219.91	SRSF7	serine and arginine rich splicing factor 7	GO:0008270	zinc ion binding	Interacting selectively and non-covalently with zinc (Zn) ions. [GOC:ai]	0.808607	2.00346	9.01021	0.294737	0.0604657	0.686032	0.686032	ENSG00000115875
ENST00000372809	6.98372e-13	2.01593e-11	5.39318	219.901	MFSD2A	major facilitator superfamily domain containing 2A	GO:0005548	phospholipid transporter activity	Enables the directed movement of phospholipids into, out of or within a cell, or between cells. Phospholipids are a class of lipids containing phosphoric acid as a mono- or diester. [GOC:ai, ISBN:0198506732]	0.751164	2.00344	8.78909	0.160329	-0.0813486	0.686043	0.686043	ENSG00000168389
ENST00000543393	3.77611e-10	7.98172e-09	5.39077	219.372	RAP1B	RAP1B, member of RAS oncogene family	GO:0016020	membrane	A lipid bilayer along with all the proteins and protein complexes embedded in it an attached to it. [GOC:dos, GOC:mah, ISBN:0815316194]	0.860731	2.00224	8.7914	0.424638	-0.333035	0.686649	0.686649	ENSG00000127314
ENST00000359445	3.63603e-06	4.15802e-05	5.38361	217.808	EFL1	elongation factor like GTPase 1	GO:0006412	translation	The cellular metabolic process in which a protein is formed, using the sequence of a mature mRNA molecule to specify the sequence of amino acids in a polypeptide chain. Translation is mediated by the ribosome, and begins with the formation of a ternary complex between aminoacylated initiator methionine tRNA, GTP, and initiation factor 2, which subsequently associates with the small subunit of the…	1.16247	1.99866	8.93179	1.33856	-1.04255	0.688455	0.688455	ENSG00000140598
ENST00000503115	6.17645e-15	2.1924e-13	5.34917	210.433	PLK2					0.685765	1.98144	8.58971	0.00823446	-0.00119581	0.697176	0.697176	ENSG00000145632
ENST00000344507	1.26659e-06	1.5887e-05	5.32754	205.931	MIA3	MIA family member 3, ER export factor	GO:0005515	protein binding	Interacting selectively and non-covalently with any protein or protein complex (a complex of two or more proteins that may include other nonprotein molecules). [GOC:go_curators]	1.09961	2.29607	8.6527	1.26746	-1.0951	0.54626	0.54626	ENSG00000154305
ENST00000553260	1.33159e-12	3.75933e-11	5.327	205.819	RND1					0.751235	1.97035	8.5211	0.143716	-0.133672	0.702815	0.702815	ENSG00000172602
ENST00000324489	1.18942e-05	0.000122969	5.31693	203.757	MTURN	maturin, neural progenitor differentiation regulator homolog	GO:0007275	multicellular organism development	The biological process whose specific outcome is the progression of a multicellular organism over time from an initial condition (e.g. a zygote or a young adult) to a later condition (e.g. a multicellular animal or an aged adult). [GOC:dph, GOC:ems, GOC:isa_complete, GOC:tb]	1.21404	1.96532	8.57452	1.50547	-1.38846	0.705382	0.705382	ENSG00000180354
ENST00000431736	0.000259451	0.00198191	5.30452	201.244	UBE4A	ubiquitination factor E4A	GO:0004842	ubiquitin-protein transferase activity	Catalysis of the transfer of ubiquitin from one protein to another via the reaction X-Ub + Y --> Y-Ub + X, where both X-Ub and Y-Ub are covalent linkages. [GOC:BioGRID, GOC:jh2, PMID:9635407]	1.4522	1.95911	8.76947	2.45478	-2.04466	0.708552	0.708552	ENSG00000110344
ENST00000402886	0.000209955	0.00163936	5.30146	200.63	TEAD3	TEA domain transcription factor 3	GO:0005634	nucleus	A membrane-bounded organelle of eukaryotic cells in which chromosomes are housed and replicated. In most cells, the nucleus contains all of the cell's chromosomes except the organellar chromosomes, and is the site of RNA synthesis and processing. In some species, or in specialized cell types, RNA metabolism or DNA replication may be absent. [GOC:go_curators]	1.43023	2.21286	8.54037	2.48397	-2.34806	0.584358	0.584358	ENSG00000007866
ENST00000455036	1.7731e-07	2.56478e-06	5.27616	195.617	ZBTB10	zinc finger and BTB domain containing 10	GO:0003676	nucleic acid binding	Interacting selectively and non-covalently with any nucleic acid. [GOC:jl]	1.01043	1.94493	8.61326	0.815644	-0.488255	0.71582	0.71582	ENSG00000205189
ENST00000503413	1.58617e-06	1.95184e-05	5.25878	192.247	FGF5					1.09557	3.02439	9.73675	0.565538	1.23486	0.266171	1.23486	ENSG00000138675
ENST00000342315	1.76321e-08	2.96475e-07	5.25784	192.067	OAS2	2'-5'-oligoadenylate synthetase 2	GO:0000166	nucleotide binding	Interacting selectively and non-covalently with a nucleotide, any compound consisting of a nucleoside that is esterified with (ortho)phosphate or an oligophosphate at any hydroxyl group on the ribose or deoxyribose. [GOC:mah, ISBN:0198547684]	0.933274	1.93577	8.36537	0.585969	-0.49609	0.720531	0.720531	ENSG00000111335
ENST00000374220	5.94771e-07	7.90526e-06	5.2364	187.993	SLC31A2	solute carrier family 31 member 2				1.04877	1.92505	8.51985	0.923811	-0.556463	0.726061	0.726061	ENSG00000136867
ENST00000333625	7.77263e-14	2.47237e-12	5.22588	186.025	IFNL1	interferon lambda 1	GO:0005102	receptor binding	Interacting selectively and non-covalently with one or more specific sites on a receptor molecule, a macromolecule that undergoes combination with a hormone, neurotransmitter, drug or intracellular messenger to initiate a change in cell function. [GOC:bf, GOC:ceb, ISBN:0198506732]	0.699198	1.91979	8.19395	0.00453416	-0.00329301	0.728782	0.728782	ENSG00000182393
ENST00000311177	5.91818e-16	2.35741e-14	5.22041	185.01	HOXB9	homeobox B9	GO:0005739	mitochondrion	A semiautonomous, self replicating organelle that occurs in varying numbers, shapes, and sizes in the cytoplasm of virtually all eukaryotic cells. It is notably the site of tissue respiration. [GOC:giardia, ISBN:0198506732]	0.645213	2.29941	8.35759	0.0796922	0.147528	0.544758	0.544758	ENSG00000170689
ENST00000484280	6.99828e-09	1.24139e-07	5.21985	184.906	RHOC	ras homolog family member C	GO:0005622	intracellular	The living contents of a cell; the matter contained within (but not including) the plasma membrane, usually taken to exclude large vacuoles and masses of secretory or ingested material. In eukaryotes it includes the nucleus and cytoplasm. [ISBN:0198506732]	0.901378	2.42337	8.48678	0.728025	-0.337106	0.490697	0.490697	ENSG00000155366
ENST00000441627	7.79967e-05	0.000676212	5.21423	183.871	ZMIZ2	zinc finger MIZ-type containing 2	GO:0005515	protein binding	Interacting selectively and non-covalently with any protein or protein complex (a complex of two or more proteins that may include other nonprotein molecules). [GOC:go_curators]	1.3199	2.19141	8.2631	2.01881	-1.88552	0.594398	0.594398	ENSG00000122515
ENST00000549820	1.95044e-13	5.95269e-12	5.20824	182.772	OAS1					0.708397	1.91097	8.17123	0.0193863	0.0224923	0.733353	0.733353	ENSG00000089127
ENST00000409212	5.8061e-06	6.39951e-05	5.20631	182.419	SH3BP4	SH3 domain binding protein 4	GO:0043090	amino acid import	The directed movement of amino acids into a cell or organelle. [GOC:jl]	1.14845	1.91001	8.19316	1.24456	-1.16772	0.733855	0.733855	ENSG00000130147
ENST00000466499	7.96237e-13	2.29136e-11	5.2025	181.725	EIF2S1	eukaryotic translation initiation factor 2 subunit alpha	GO:0070062	extracellular exosome	A membrane-bounded vesicle that is released into the extracellular region by fusion of the limiting endosomal membrane of a multivesicular body with the plasma membrane. Extracellular exosomes, also simply called exosomes, have a diameter of about 40-100 nm. [GOC:BHF, GOC:mah, GOC:vesicles, PMID:15908444, PMID:17641064, PMID:19442504, PMID:19498381, PMID:22418571, PMID:24009894]	0.726423	1.9081	8.17593	0.0566906	0.0134833	0.734844	0.734844	ENSG00000134001
ENST00000611575	1.46148e-10	3.24296e-09	5.1726	176.374	CLK4	CDC like kinase 4	GO:0006468	protein phosphorylation	The process of introducing a phosphate group on to a protein. [GOC:hb]	0.807041	1.89315	8.0918	0.23435	-0.153038	0.742624	0.742624	ENSG00000113240
ENST00000610634	3.56208e-06	4.08234e-05	5.17029	175.966	PTEN	phosphatase and tensin homolog	GO:0035335	peptidyl-tyrosine dephosphorylation	The removal of phosphoric residues from peptidyl-O-phospho-tyrosine to form peptidyl-tyrosine. [GOC:bf]	1.11539	3.00687	9.51247	0.646258	1.21987	0.271635	1.21987	ENSG00000171862
ENST00000359979	1.39676e-09	2.73044e-08	5.16864	175.676	CCSER2	coiled-coil serine rich protein 2				0.853495	2.71358	8.8886	0.34867	0.744011	0.374067	0.744011	ENSG00000107771
ENST00000357489	0.00026666	0.0020274	5.1685	175.65	ZNF451	zinc finger protein 451	GO:0001106	RNA polymerase II transcription corepressor activity	Interacting selectively and non-covalently with an RNA polymerase II repressing transcription factor and also with the RNA polymerase II basal transcription machinery in order to stop, prevent, or reduce the frequency, rate or extent of transcription. Cofactors generally do not bind DNA, but rather mediate protein-protein interactions between repressive transcription factors and the basal transcr…	1.41769	3.29506	10.4258	0.89863	2.11616	0.192058	2.11616	ENSG00000112200
ENST00000366508	0.00160583	0.00973572	5.16317	174.718	AHCTF1	AT-hook containing transcription factor 1	GO:0000777	condensed chromosome kinetochore	A multisubunit complex that is located at the centromeric region of a condensed chromosome and provides an attachment point for the spindle microtubules. [GOC:elh]	1.63659	1.88844	8.09848	3.27253	-3.14631	0.745085	0.745085	ENSG00000153207
ENST00000616250	0.000745623	0.00501259	5.14835	172.147	MDM4	MDM4, p53 regulator	GO:0005634	nucleus	A membrane-bounded organelle of eukaryotic cells in which chromosomes are housed and replicated. In most cells, the nucleus contains all of the cell's chromosomes except the organellar chromosomes, and is the site of RNA synthesis and processing. In some species, or in specialized cell types, RNA metabolism or DNA replication may be absent. [GOC:go_curators]	1.52669	1.88213	7.98975	2.74779	-2.70016	0.748386	0.748386	ENSG00000198625
ENST00000455164	2.25094e-11	5.54284e-10	5.14715	171.94	MX1	MX dynamin like GTPase 1	GO:0048471	perinuclear region of cytoplasm	Cytoplasm situated near, or occurring around, the nucleus. [GOC:jid]	0.769524	1.88043	8.0514	0.138975	-0.00964322	0.749276	0.749276	ENSG00000157601
ENST00000540469	5.47242e-06	6.06334e-05	5.14384	171.372	SFSWAP					1.13156	1.87888	7.96578	1.17054	-1.13547	0.750088	0.750088	ENSG00000061936
ENST00000359079	2.99924e-10	6.41201e-09	5.14176	171.016	SGMS2	sphingomyelin synthase 2	GO:0016021	integral component of membrane	The component of a membrane consisting of the gene products and protein complexes having at least some part of their peptide sequence embedded in the hydrophobic region of the membrane. [GOC:dos, GOC:go_curators]	0.816305	1.87773	7.95049	0.248843	-0.224857	0.750688	0.750688	ENSG00000164023
ENST00000486998	4.70792e-11	1.11168e-09	5.14161	170.991	SMOX					0.781413	1.87766	7.95414	0.165182	-0.136067	0.750726	0.750726	ENSG00000088826
ENST00000502913	8.95573e-12	2.2977e-10	5.13963	170.653	HERC5					0.753351	1.87667	7.93133	0.100061	-0.0918303	0.751245	0.751245	ENSG00000138646
ENST00000429160	1.25813e-07	1.86347e-06	5.13382	169.664	UBXN7	UBX domain protein 7				0.971424	1.87376	7.94203	0.662727	-0.61874	0.752769	0.752769	ENSG00000163960
ENST00000373313	6.68285e-15	2.36575e-13	5.12553	168.263	MAFB	MAF bZIP transcription factor B	GO:0000978	RNA polymerase II core promoter proximal region sequence-specific DNA binding	Interacting selectively and non-covalently with a sequence of DNA that is in cis with and relatively close to a core promoter for RNA polymerase II. [GOC:txnOH]	0.657934	2.25197	8.06084	0.0830356	0.141374	0.566279	0.566279	ENSG00000204103
ENST00000404168	7.24591e-13	2.08977e-11	5.12522	168.21	CMPK2	cytidine/uridine monophosphate kinase 2	GO:0000166	nucleotide binding	Interacting selectively and non-covalently with a nucleotide, any compound consisting of a nucleoside that is esterified with (ortho)phosphate or an oligophosphate at any hydroxyl group on the ribose or deoxyribose. [GOC:mah, ISBN:0198547684]	0.714344	1.86946	7.88208	0.0104022	-0.00824317	0.75503	0.75503	ENSG00000134326
ENST00000529987	1.09518e-06	1.39048e-05	5.12421	168.041	CHORDC1	cysteine and histidine rich domain containing 1				1.0514	1.86896	7.97281	0.902856	-0.783414	0.755295	0.755295	ENSG00000110172
ENST00000544039	5.31389e-12	1.40346e-10	5.11472	166.455	ABCC9	ATP binding cassette subfamily C member 9	GO:0016021	integral component of membrane	The component of a membrane consisting of the gene products and protein complexes having at least some part of their peptide sequence embedded in the hydrophobic region of the membrane. [GOC:dos, GOC:go_curators]	0.741595	1.86422	7.86705	0.0671536	-0.04349	0.75779	0.75779	ENSG00000069431
ENST00000589005	2.32528e-06	2.77232e-05	5.11095	165.827	ZNF227	zinc finger protein 227	GO:0003676	nucleic acid binding	Interacting selectively and non-covalently with any nucleic acid. [GOC:jl]	1.08217	2.69136	8.68227	1.37406	-0.316883	0.382573	0.382573	ENSG00000131115
ENST00000380265	1.4511e-08	2.4627e-07	5.10064	164.127	HERC6	HECT and RLD domain containing E3 ubiquitin protein ligase family member 6	GO:0004842	ubiquitin-protein transferase activity	Catalysis of the transfer of ubiquitin from one protein to another via the reaction X-Ub + Y --> Y-Ub + X, where both X-Ub and Y-Ub are covalent linkages. [GOC:BioGRID, GOC:jh2, PMID:9635407]	0.900021	1.90297	7.8773	0.477547	-0.387136	0.73751	0.73751	ENSG00000138642
ENST00000330714	4.98698e-07	6.69899e-06	5.07044	159.244	MX2	MX dynamin like GTPase 2	GO:0005829	cytosol	The part of the cytoplasm that does not contain organelles but which does contain other particulate matter, such as protein complexes. [GOC:hjd, GOC:jl]	1.00868	3.67828	8.93372	0.213564	1.31259	0.111034	1.31259	ENSG00000183486
ENST00000442054	1.12621e-05	0.000117099	5.05655	157.048	CDC42BPA	CDC42 binding protein kinase alpha	GO:0005622	intracellular	The living contents of a cell; the matter contained within (but not including) the plasma membrane, usually taken to exclude large vacuoles and masses of secretory or ingested material. In eukaryotes it includes the nucleus and cytoplasm. [ISBN:0198506732]	1.15147	2.98297	9.26167	0.816688	1.17213	0.279214	1.17213	ENSG00000143776
ENST00000352319	5.42695e-05	0.000489209	5.05636	157.018	UTP4	UTP4, small subunit processome component	GO:0005515	protein binding	Interacting selectively and non-covalently with any protein or protein complex (a complex of two or more proteins that may include other nonprotein molecules). [GOC:go_curators]	1.25268	1.83503	7.7417	1.58057	-1.49097	0.77324	0.77324	ENSG00000141076
ENST00000479608	0.000203931	0.00159727	5.05393	156.636	ARID2					1.36074	1.97795	7.75938	2.07848	-1.95757	0.698946	0.698946	ENSG00000189079
ENST00000564864	0.00644013	0.0312659	5.05073	156.137	MMP2	matrix metallopeptidase 2	GO:0031012	extracellular matrix	A structure lying external to one or more cells, which provides structural support for cells or tissues. [GOC:mah, NIF_Subcellular:nlx_subcell_20090513]	1.85383	5.3126	11.777	1.79893	3.35609	0.0144587	3.35609	ENSG00000087245
ENST00000621074	6.25047e-05	0.00055595	5.04923	155.903	NBPF9	neuroblastoma breakpoint family member 26				1.26132	1.83147	7.68286	1.61124	-1.56819	0.775136	0.775136	ENSG00000269713
ENST00000523368	4.20165e-12	1.12329e-10	5.03825	154.2	OSR2	odd-skipped related transciption factor 2	GO:0046872	metal ion binding	Interacting selectively and non-covalently with any metal ion. [GOC:ai]	0.726997	1.82598	7.62567	0.0147232	-0.00163095	0.778063	0.778063	ENSG00000164920
ENST00000339145	1.42724e-06	1.7746e-05	5.03727	154.048	IFI6	interferon alpha inducible protein 6	GO:0016021	integral component of membrane	The component of a membrane consisting of the gene products and protein complexes having at least some part of their peptide sequence embedded in the hydrophobic region of the membrane. [GOC:dos, GOC:go_curators]	1.04482	3.88794	8.9222	0.893543	0.743943	0.0781022	0.743943	ENSG00000126709
ENST00000395200	3.65892e-05	0.000342213	5.03012	152.951	MAPK3	mitogen-activated protein kinase 3	GO:0015630	microtubule cytoskeleton	The part of the cytoskeleton (the internal framework of a cell) composed of microtubules and associated proteins. [GOC:jl, ISBN:0395825172]	1.21853	1.88724	7.60544	1.48151	-1.463	0.74571	0.74571	ENSG00000102882
ENST00000358681	6.06283e-05	0.000541244	5.01508	150.668	EXT2	exostosin glycosyltransferase 2	GO:0042803	protein homodimerization activity	Interacting selectively and non-covalently with an identical protein to form a homodimer. [GOC:jl]	1.25053	1.81439	7.7255	1.56149	-1.33625	0.784259	0.784259	ENSG00000151348
ENST00000397707	2.09015e-09	3.97214e-08	5.01326	150.394	SLC12A6	solute carrier family 12 member 6	GO:0005215	transporter activity	Enables the directed movement of substances (such as macromolecules, small molecules, ions) into, out of or within a cell, or between cells. [GOC:ai, GOC:dgf]	0.836848	1.81348	7.59842	0.265724	-0.192475	0.784747	0.784747	ENSG00000140199
ENST00000393585	2.19189e-11	5.41575e-10	5.00788	149.587	CASP3	caspase 3	GO:0005737	cytoplasm	All of the contents of a cell excluding the plasma membrane and nucleus, but including other subcellular structures. [ISBN:0198547684]	0.748267	1.81079	7.53076	0.0536678	-0.044786	0.786188	0.786188	ENSG00000164305
ENST00000331982	7.01876e-12	1.82795e-10	4.99637	147.875	IFNL2	interferon lambda 2	GO:0005102	receptor binding	Interacting selectively and non-covalently with one or more specific sites on a receptor molecule, a macromolecule that undergoes combination with a hormone, neurotransmitter, drug or intracellular messenger to initiate a change in cell function. [GOC:bf, GOC:ceb, ISBN:0198506732]	0.728624	1.80504	7.50542	0.0070607	0.0133161	0.789278	0.789278	ENSG00000183709
ENST00000342704	9.50752e-07	1.21844e-05	4.98692	146.485	CBFA2T2	CBFA2/RUNX1 translocation partner 2	GO:0005634	nucleus	A membrane-bounded organelle of eukaryotic cells in which chromosomes are housed and replicated. In most cells, the nucleus contains all of the cell's chromosomes except the organellar chromosomes, and is the site of RNA synthesis and processing. In some species, or in specialized cell types, RNA metabolism or DNA replication may be absent. [GOC:go_curators]	1.01741	2.49224	8.05694	1.09065	-0.345507	0.462047	0.462047	ENSG00000078699
ENST00000563459	0.000271323	0.00205748	4.9752	144.777	EARS2	glutamyl-tRNA synthetase 2, mitochondrial	GO:0000049	tRNA binding	Interacting selectively and non-covalently with transfer RNA. [GOC:ai]	1.36634	1.82957	7.45366	2.0242	-1.98934	0.77615	0.77615	ENSG00000103356
ENST00000605140	0.000166699	0.00133209	4.96966	143.977	CCL5	C-C motif chemokine ligand 5	GO:0005615	extracellular space	That part of a multicellular organism outside the cells proper, usually taken to be outside the plasma membranes, and occupied by fluid. [ISBN:0198547684]	1.32004	1.79168	7.413	1.81729	-1.81259	0.796471	0.796471	ENSG00000271503
ENST00000409301	1.29206e-07	1.91157e-06	4.96507	143.318	AVL9	AVL9 cell migration associated				0.940359	2.72435	8.45669	0.416833	0.909579	0.369977	0.909579	ENSG00000105778
ENST00000595867	1.05977e-08	1.82936e-07	4.95382	141.715	PLEKHA4	pleckstrin homology domain containing A4				0.86592	1.78376	7.37101	0.323976	-0.312829	0.80075	0.80075	ENSG00000105559
ENST00000469538	2.84058e-11	6.89121e-10	4.95285	141.579	HSPH1					0.744275	1.78328	7.37187	0.0299064	-0.0141121	0.801011	0.801011	ENSG00000120694
ENST00000472146	7.04464e-13	2.03262e-11	4.94702	140.755	ZEB2					0.689137	2.17355	7.57144	0.10954	0.177392	0.602825	0.602825	ENSG00000169554
ENST00000402544	2.2934e-09	4.34202e-08	4.94095	139.903	JMJD1C					0.826864	1.77733	7.37942	0.221321	-0.151919	0.804234	0.804234	ENSG00000171988
ENST00000502289	1.44215e-10	3.2055e-09	4.93547	139.138	MARCH3					0.769799	1.77459	7.5934	0.0831651	0.274013	0.805721	0.805721	ENSG00000173926
ENST00000309739	2.20102e-14	7.3546e-13	4.93406	138.943	RND1	Rho family GTPase 1	GO:0000166	nucleotide binding	Interacting selectively and non-covalently with a nucleotide, any compound consisting of a nucleoside that is esterified with (ortho)phosphate or an oligophosphate at any hydroxyl group on the ribose or deoxyribose. [GOC:mah, ISBN:0198547684]	0.645963	4.0394	7.32787	0.565767	-0.535304	0.0601353	0.0601353	ENSG00000172602
ENST00000630626	0.00140346	0.00865615	4.93378	138.903	RANBP10	RAN binding protein 10				1.54473	1.77374	7.33204	2.77311	-2.73637	0.80618	0.80618	ENSG00000141084
ENST00000449732	0.000142299	0.00115672	4.92763	138.051	CDYL	chromodomain Y-like	GO:0035064	methylated histone binding	Interacting selectively and non-covalently with a histone protein in which a residue has been modified by methylation. Histones are any of a group of water-soluble proteins found in association with the DNA of plant and animal chromosomes. [GOC:bf, PMID:14585615]	1.29533	1.77067	7.48755	1.70898	-1.4551	0.80785	0.80785	ENSG00000153046
ENST00000620540	1.04089e-06	1.32515e-05	4.91727	136.629	RPS9					1.00686	1.76549	7.27125	0.709997	-0.688253	0.810666	0.810666	ENSG00000274950
ENST00000510223	1.25583e-09	2.47264e-08	4.91628	136.494	HERC5					0.809537	1.76499	7.42282	0.172091	0.0427715	0.810935	0.810935	ENSG00000138646
ENST00000563130	1.37582e-07	2.02907e-06	4.90916	135.526	CNOT1					0.931804	2.69048	8.27188	0.38876	0.913629	0.38291	0.913629	ENSG00000125107
ENST00000394942	0.00026533	0.00201835	4.89652	133.823	WDR89	WD repeat domain 89				1.34262	1.75511	7.40414	1.88762	-1.62339	0.81632	0.81632	ENSG00000140006
ENST00000367341	7.31587e-16	2.87743e-14	4.89205	133.226	RAET1L	retinoic acid early transcript 1L	GO:0003823	antigen binding	Interacting selectively and non-covalently with an antigen, any substance which is capable of inducing a specific immune response and of reacting with the products of that response, the specific antibody or specifically sensitized T-lymphocytes, or both. Binding may counteract the biological activity of the antigen. [GOC:jl, ISBN:0198506732, ISBN:0721662544]	0.606568	2.72059	7.50158	0.180485	0.221937	0.371402	0.371402	ENSG00000155918
ENST00000543677	4.86073e-11	1.14652e-09	4.89078	133.058	OASL	2'-5'-oligoadenylate synthetase like	GO:0051607	defense response to virus	Reactions triggered in response to the presence of a virus that act to protect the cell or organism. [GOC:ai]	0.74383	1.75224	7.21608	0.0120381	0.0381437	0.817886	0.817886	ENSG00000135114
ENST00000428236	4.90812e-07	6.60525e-06	4.88102	131.765	CXorf40A	chromosome X open reading frame 40A				0.970407	1.74852	7.16069	0.59261	-0.575879	0.819924	0.819924	ENSG00000197620
ENST00000627620	2.69099e-05	0.000258738	4.87692	131.225	SCN8A	sodium voltage-gated channel alpha subunit 8	GO:0000166	nucleotide binding	Interacting selectively and non-covalently with a nucleotide, any compound consisting of a nucleoside that is esterified with (ortho)phosphate or an oligophosphate at any hydroxyl group on the ribose or deoxyribose. [GOC:mah, ISBN:0198547684]	1.16168	1.74531	7.44761	1.20258	-0.81218	0.821676	0.821676	ENSG00000196876
ENST00000475235	7.43995e-10	1.51166e-08	4.87609	131.117	HLA-DOB					0.792032	1.7449	7.14716	0.119068	-0.101231	0.821903	0.821903	ENSG00000241106
ENST00000439720	0.000142789	0.00115998	4.87417	130.866	RABGEF1	RAB guanine nucleotide exchange factor 1	GO:0008270	zinc ion binding	Interacting selectively and non-covalently with zinc (Zn) ions. [GOC:ai]	1.28157	1.74395	7.77284	1.6412	-0.834223	0.822424	0.822424	ENSG00000154710
ENST00000381287	0.000478278	0.00339946	4.86919	130.215	IL6ST	interleukin 6 signal transducer	GO:0004915	interleukin-6 receptor activity	Combining with interleukin-6 and transmitting the signal from one side of the membrane to the other to initiate a change in cell activity. [GOC:jl, GOC:signaling]	1.39413	2.64486	8.26229	2.51475	-1.07775	0.400649	0.400649	ENSG00000134352
ENST00000477932	0.000192776	0.00151734	4.86545	129.729	ACSS2	acyl-CoA synthetase short-chain family member 2				1.305	1.75133	7.23835	1.73617	-1.56544	0.818388	0.818388	ENSG00000131069
ENST00000421578	5.78895e-06	6.38275e-05	4.86073	129.118	CORO1C	coronin 1C	GO:0015629	actin cytoskeleton	The part of the cytoskeleton (the internal framework of a cell) composed of actin and associated proteins. Includes actin cytoskeleton-associated complexes. [GOC:jl, ISBN:0395825172, ISBN:0815316194]	1.07207	2.80958	8.46721	1.3005	0.42351	0.338407	0.42351	ENSG00000110880
ENST00000551243	1.30014e-11	3.2893e-10	4.85194	127.988	RND1	Rho family GTPase 1				0.716828	2.19649	7.32827	0.178749	0.153599	0.592014	0.592014	ENSG00000172602
ENST00000421199	0.00357614	0.0191399	4.84287	126.833	KLF7	Kruppel like factor 7	GO:0005634	nucleus	A membrane-bounded organelle of eukaryotic cells in which chromosomes are housed and replicated. In most cells, the nucleus contains all of the cell's chromosomes except the organellar chromosomes, and is the site of RNA synthesis and processing. In some species, or in specialized cell types, RNA metabolism or DNA replication may be absent. [GOC:go_curators]	1.66232	3.38587	10.352	0.323414	3.82157	0.171163	3.82157	ENSG00000118263
ENST00000373836	0.0105331	0.0464931	4.83405	125.72	PHACTR4	phosphatase and actin regulator 4	GO:0003779	actin binding	Interacting selectively and non-covalently with monomeric or multimeric forms of actin, including actin filaments. [GOC:clt]	1.88991	3.62742	11.2965	1.04016	4.31749	0.120424	4.31749	ENSG00000204138
ENST00000538814	1.12515e-09	2.23617e-08	4.83129	125.373	MRPL51	mitochondrial ribosomal protein L51	GO:0003735	structural constituent of ribosome	The action of a molecule that contributes to the structural integrity of the ribosome. [GOC:mah]	0.793242	1.7225	7.05194	0.109641	-0.0477296	0.834209	0.834209	ENSG00000111639
ENST00000395770	2.03079e-09	3.87167e-08	4.83054	125.279	LNPEP	leucyl and cystinyl aminopeptidase	GO:0004177	aminopeptidase activity	Catalysis of the hydrolysis of N-terminal amino acid residues from in a polypeptide chain. [GOC:jl, ISBN:0198506732]	0.805718	1.72212	7.08397	0.139356	-0.0346957	0.834416	0.834416	ENSG00000113441
ENST00000590758	0.00123516	0.0077398	4.82899	125.085	GJC1	gap junction protein gamma 1	GO:0006810	transport	The directed movement of substances (such as macromolecules, small molecules, ions) or cellular components (such as complexes and organelles) into, out of or within a cell, or between cells, or within a multicellular organism by means of some agent such as a transporter, pore or motor protein. [GOC:dos, GOC:dph, GOC:jl, GOC:mah]	1.49475	3.2459	8.9591	3.14734	-0.693155	0.204074	0.204074	ENSG00000182963
ENST00000447185	5.2686e-05	0.000476508	4.82576	124.681	MAP2	microtubule associated protein 2	GO:0043005	neuron projection	A prolongation or process extending from a nerve cell, e.g. an axon or dendrite. [GOC:jl, http://www.cogsci.princeton.edu/~wn/]	1.1935	2.92747	8.69569	1.37549	0.761154	0.297375	0.761154	ENSG00000078018
ENST00000256722	4.92489e-07	6.62509e-06	4.82179	124.187	CMPK2	cytidine/uridine monophosphate kinase 2	GO:0000166	nucleotide binding	Interacting selectively and non-covalently with a nucleotide, any compound consisting of a nucleoside that is esterified with (ortho)phosphate or an oligophosphate at any hydroxyl group on the ribose or deoxyribose. [GOC:mah, ISBN:0198547684]	0.958756	1.71775	7.01323	0.54199	-0.494079	0.836829	0.836829	ENSG00000134326
ENST00000368735	7.07822e-10	1.44398e-08	4.79806	121.275	TRAF3IP2	TRAF3 interacting protein 2	GO:0005622	intracellular	The living contents of a cell; the matter contained within (but not including) the plasma membrane, usually taken to exclude large vacuoles and masses of secretory or ingested material. In eukaryotes it includes the nucleus and cytoplasm. [ISBN:0198506732]	0.778359	1.70589	6.92927	0.0653775	-0.036823	0.843388	0.843388	ENSG00000056972
ENST00000547045	0.00129947	0.00809094	4.78568	119.782	APAF1	apoptotic peptidase activating factor 1	GO:0070062	extracellular exosome	A membrane-bounded vesicle that is released into the extracellular region by fusion of the limiting endosomal membrane of a multivesicular body with the plasma membrane. Extracellular exosomes, also simply called exosomes, have a diameter of about 40-100 nm. [GOC:BHF, GOC:mah, GOC:vesicles, PMID:15908444, PMID:17641064, PMID:19442504, PMID:19498381, PMID:22418571, PMID:24009894]	1.48804	3.18319	9.52792	0.702437	2.61895	0.220331	2.61895	ENSG00000120868
ENST00000477453	1.77863e-12	4.95941e-11	4.78482	119.679	CFB					0.678618	2.10917	6.92276	0.0570762	0.0109413	0.633708	0.633708	ENSG00000239754
ENST00000481375	1.77863e-12	4.95941e-11	4.78482	119.679	CFB					0.678618	2.10917	6.92276	0.0570762	0.0109413	0.633708	0.633708	ENSG00000241534
ENST00000467360	1.77863e-12	4.95941e-11	4.78482	119.679	CFB					0.678618	2.10917	6.92276	0.0570762	0.0109413	0.633708	0.633708	ENSG00000243649
ENST00000526292	2.67897e-05	0.000257809	4.78468	119.663	MTMR9	myotubularin related protein 9	GO:0005515	protein binding	Interacting selectively and non-covalently with any protein or protein complex (a complex of two or more proteins that may include other nonprotein molecules). [GOC:go_curators]	1.13944	1.69919	6.96457	1.10037	-0.979605	0.847097	0.847097	ENSG00000104643
ENST00000451794	4.7603e-10	9.92122e-09	4.77428	118.425	NEURL3	neuralized E3 ubiquitin protein ligase 3	GO:0008270	zinc ion binding	Interacting selectively and non-covalently with zinc (Zn) ions. [GOC:ai]	0.76673	1.69399	6.85446	0.0318262	-0.0114055	0.849985	0.849985	ENSG00000163121
ENST00000358476	0.00161992	0.00981343	4.76454	117.277	POGZ					1.51145	3.19103	9.55162	0.166935	3.25979	0.218242	3.25979	ENSG00000143442
ENST00000475122	4.63836e-10	9.69175e-09	4.76155	116.927	FAM98A					0.764187	1.68763	6.81123	0.022448	-0.0105534	0.853524	0.853524	ENSG00000119812
ENST00000513710	0.00244264	0.0138709	4.75455	116.112	WDR36	WD repeat domain 36	GO:0032040	small-subunit processome	A large ribonucleoprotein complex that is an early preribosomal complex. In S. cerevisiae, it has a size of 80S and consists of the 35S pre-rRNA, early-associating ribosomal proteins most of which are part of the small ribosomal subunit, the U3 snoRNA and associated proteins. [GOC:krc, GOC:vw, PMID:12068309, PMID:12957375, PMID:15120992, PMID:15590835]	1.56897	3.24868	9.73575	1.1231	2.56942	0.203379	2.56942	ENSG00000134987
ENST00000360135	0.00255332	0.014417	4.73807	114.214	PPIP5K1	diphosphoinositol pentakisphosphate kinase 1	GO:0000166	nucleotide binding	Interacting selectively and non-covalently with a nucleotide, any compound consisting of a nucleoside that is esterified with (ortho)phosphate or an oligophosphate at any hydroxyl group on the ribose or deoxyribose. [GOC:mah, ISBN:0198547684]	1.57049	1.69466	6.79597	2.85002	-2.77357	0.849612	0.849612	ENSG00000168781
ENST00000550010	8.83124e-06	9.37886e-05	4.73766	114.167	CCT2	chaperonin containing TCP1 subunit 2	GO:0005737	cytoplasm	All of the contents of a cell excluding the plasma membrane and nucleus, but including other subcellular structures. [ISBN:0198547684]	1.06609	1.67568	6.78226	0.84463	-0.783854	0.860183	0.860183	ENSG00000166226
ENST00000435363	0.000179468	0.0014213	4.72931	113.217	C4B	complement C4B (Chido blood group)	GO:0072562	blood microparticle	A phospholipid microvesicle that is derived from any of several cell types, such as platelets, blood cells, endothelial cells, or others, and contains membrane receptors as well as other proteins characteristic of the parental cell. Microparticles are heterogeneous in size, and are characterized as microvesicles free of nucleic acids. [GOC:BHF, GOC:mah, PMID:16373184]	1.2624	1.67151	6.90242	1.52796	-1.28731	0.862514	0.862514	ENSG00000224389
ENST00000456655	4.40351e-05	0.000404918	4.72789	113.057	ATF2	activating transcription factor 2				1.15732	2.86844	8.31315	1.29981	0.709258	0.317517	0.709258	ENSG00000115966
ENST00000422556	0.000413092	0.00298898	4.72687	112.941	SPATA2	spermatogenesis associated 2	GO:0003674	molecular_function	Elemental activities, such as catalysis or binding, describing the actions of a gene product at the molecular level. A given gene product may exhibit one or more molecular functions. [GOC:go_curators]	1.33846	3.00041	8.85274	0.853379	1.83383	0.27367	1.83383	ENSG00000158480
ENST00000531063	7.30851e-12	1.89718e-10	4.72478	112.706	HSPA8					0.689599	2.89074	7.17736	0.403511	0.196845	0.30981	0.30981	ENSG00000109971
ENST00000604400	5.27176e-11	1.23632e-09	4.71492	111.599	HEATR9					0.718403	2.10008	6.89992	0.136025	0.152466	0.638129	0.638129	ENSG00000270379
ENST00000558570	7.07221e-08	1.08579e-06	4.71188	111.261	IREB2	iron responsive element binding protein 2	GO:0005737	cytoplasm	All of the contents of a cell excluding the plasma membrane and nucleus, but including other subcellular structures. [ISBN:0198547684]	0.874298	1.66279	6.77473	0.2792	-0.136456	0.867395	0.867395	ENSG00000136381
ENST00000530391	2.81497e-12	7.68879e-11	4.71152	111.221	HSPA8	heat shock protein family A (Hsp70) member 8	GO:0005524	ATP binding	Interacting selectively and non-covalently with ATP, adenosine 5'-triphosphate, a universally important coenzyme and enzyme regulator. [ISBN:0198506732]	0.674358	2.73789	7.05964	0.317277	0.182875	0.364862	0.364862	ENSG00000109971
ENST00000615140	8.17936e-10	1.65165e-08	4.71038	111.094	CCL3L3	C-C motif chemokine ligand 3 like 3	GO:0005615	extracellular space	That part of a multicellular organism outside the cells proper, usually taken to be outside the plasma membranes, and occupied by fluid. [ISBN:0198547684]	0.766987	1.66204	6.67697	0.0145871	0.0112557	0.867815	0.867815	ENSG00000277768
ENST00000534762	3.84772e-05	0.000358128	4.70575	110.581	BCLAF1	BCL2 associated transcription factor 1	GO:0005634	nucleus	A membrane-bounded organelle of eukaryotic cells in which chromosomes are housed and replicated. In most cells, the nucleus contains all of the cell's chromosomes except the organellar chromosomes, and is the site of RNA synthesis and processing. In some species, or in specialized cell types, RNA metabolism or DNA replication may be absent. [GOC:go_curators]	1.14316	1.65973	6.90171	1.09111	-0.768016	0.869112	0.869112	ENSG00000029363
ENST00000392179	0.00109309	0.00697425	4.70231	110.202	NDUFS2	NADH:ubiquinone oxidoreductase core subunit S2	GO:0070469	respiratory chain	The protein complexes that form the electron transport system (the respiratory chain), associated with a cell membrane, usually the plasma membrane (in prokaryotes) or the inner mitochondrial membrane (on eukaryotes). The respiratory chain complexes transfer electrons from an electron donor to an electron acceptor and are associated with a proton pump to create a transmembrane electrochemical gra…	1.44004	3.07813	9.12199	1.88354	1.22703	0.249912	1.22703	ENSG00000158864
ENST00000523609	8.99678e-07	1.15934e-05	4.69858	109.791	AGO2	argonaute 2, RISC catalytic component				0.956473	1.65614	6.74022	0.501139	-0.354614	0.871123	0.871123	ENSG00000123908
ENST00000486483	0.000174217	0.00138507	4.69721	109.641	TIPARP	TCDD inducible poly(ADP-ribose) polymerase	GO:0003950	NAD+ ADP-ribosyltransferase activity	Catalysis of the reaction: NAD+ + (ADP-D-ribosyl)(n)-acceptor = nicotinamide + (ADP-D-ribosyl)(n+1)-acceptor. [EC:2.4.2.30]	1.25134	2.90049	8.49817	0.719544	1.62924	0.306475	1.62924	ENSG00000163659
ENST00000422437	0.00105507	0.00676727	4.69071	108.93	PPT2-EGFL8					1.43209	1.65221	6.6671	2.20301	-2.12016	0.873335	0.873335	ENSG00000258388
ENST00000391827	2.90279e-05	0.000277232	4.68847	108.687	NLRP3	NLR family pyrin domain containing 3	GO:0000166	nucleotide binding	Interacting selectively and non-covalently with a nucleotide, any compound consisting of a nucleoside that is esterified with (ortho)phosphate or an oligophosphate at any hydroxyl group on the ribose or deoxyribose. [GOC:mah, ISBN:0198547684]	1.12139	1.65109	6.65672	1.0123	-0.934569	0.873962	0.873962	ENSG00000162711
ENST00000457138	4.48715e-05	0.000411742	4.68759	108.591	DDX3X	DEAD-box helicase 3, X-linked	GO:0070062	extracellular exosome	A membrane-bounded vesicle that is released into the extracellular region by fusion of the limiting endosomal membrane of a multivesicular body with the plasma membrane. Extracellular exosomes, also simply called exosomes, have a diameter of about 40-100 nm. [GOC:BHF, GOC:mah, GOC:vesicles, PMID:15908444, PMID:17641064, PMID:19442504, PMID:19498381, PMID:22418571, PMID:24009894]	1.14868	1.6508	6.70531	1.10507	-0.963489	0.874127	0.874127	ENSG00000215301
ENST00000564150	2.54882e-06	3.01415e-05	4.67982	107.751	CFAP20					0.994821	1.64676	6.60567	0.608109	-0.563795	0.876395	0.876395	ENSG00000070761
ENST00000457692	2.72906e-05	0.00026209	4.66951	106.646	SERPINB2	serpin family B member 2	GO:0005886	plasma membrane	The membrane surrounding a cell that separates the cell from its external environment. It consists of a phospholipid bilayer and associated proteins. [ISBN:0716731363]	1.11312	1.64161	6.60948	0.979263	-0.894053	0.879297	0.879297	ENSG00000197632
ENST00000438717	6.9033e-07	9.07778e-06	4.66421	106.082	FER	FER tyrosine kinase	GO:0000166	nucleotide binding	Interacting selectively and non-covalently with a nucleotide, any compound consisting of a nucleoside that is esterified with (ortho)phosphate or an oligophosphate at any hydroxyl group on the ribose or deoxyribose. [GOC:mah, ISBN:0198547684]	0.939595	1.63896	6.65276	0.443469	-0.285598	0.880791	0.880791	ENSG00000151422
ENST00000511337	8.90334e-05	0.000761619	4.65819	105.445	PKD2					1.18871	1.63595	6.52964	1.23707	-1.21207	0.882488	0.882488	ENSG00000118762
ENST00000337682	4.02307e-05	0.000372444	4.65603	105.217	FAM60A	family with sequence similarity 60 member A	GO:0030336	negative regulation of cell migration	Any process that stops, prevents, or reduces the frequency, rate or extent of cell migration. [GOC:go_curators]	1.13391	1.63487	6.62904	1.04554	-0.888706	0.8831	0.8831	ENSG00000139146
ENST00000370874	5.31491e-06	5.90179e-05	4.6547	105.078	RAP2C	RAP2C, member of RAS oncogene family	GO:0030033	microvillus assembly	Formation of a microvillus, a thin cylindrical membrane-covered projection on the surface of a cell. [GOC:mah, ISBN:0815316194]	1.02257	1.6342	6.56117	0.685003	-0.608374	0.883474	0.883474	ENSG00000123728
ENST00000494106	3.4208e-05	0.00032215	4.65454	105.061	GALNT2					1.12334	1.63412	6.56027	1.00933	-0.933274	0.883518	0.883518	ENSG00000143641
ENST00000603475	8.3351e-11	1.90368e-09	4.64599	104.166	CDK20					0.715381	3.02839	7.08969	0.278118	0.489537	0.264935	0.489537	ENSG00000156345
ENST00000394601	0.00144229	0.00886898	4.64316	103.872	PTBP1	microRNA 4745	GO:0000166	nucleotide binding	Interacting selectively and non-covalently with a nucleotide, any compound consisting of a nucleoside that is esterified with (ortho)phosphate or an oligophosphate at any hydroxyl group on the ribose or deoxyribose. [GOC:mah, ISBN:0198547684]	1.45734	1.62843	6.57276	2.29903	-2.16769	0.886732	0.886732	ENSG00000011304
ENST00000492892	0.00105154	0.00674857	4.63842	103.381	KRTCAP2					1.41572	1.62606	6.47927	2.11834	-2.08737	0.888072	0.888072	ENSG00000163463
ENST00000322945	0.00143653	0.00883599	4.63399	102.924	MAZ	MYC associated zinc finger protein	GO:0000979	RNA polymerase II core promoter sequence-specific DNA binding	Interacting selectively and non-covalently with the regulatory region composed of the transcription start site and binding sites for transcription factors of the RNA polymerase II basal transcription machinery. [GOC:txnOH]	1.45393	1.62422	7.02862	2.28177	-1.5487	0.889115	0.889115	ENSG00000103495
ENST00000627920	0.00112719	0.00716462	4.63164	102.682	ARFGAP2	ADP ribosylation factor GTPase activating protein 2	GO:0043547	positive regulation of GTPase activity	Any process that activates or increases the activity of a GTPase. [GOC:jl, GOC:mah]	1.42219	1.62267	6.56261	2.14395	-1.9852	0.889992	0.889992	ENSG00000149182
ENST00000533551	1.86732e-06	2.26589e-05	4.62666	102.172	PRKY					0.970504	1.62018	6.42182	0.521415	-0.521387	0.891401	0.891401	ENSG00000099725
ENST00000420397	2.54944e-05	0.000246284	4.62462	101.964	MARCH7	membrane associated ring-CH-type finger 7	GO:0046872	metal ion binding	Interacting selectively and non-covalently with any metal ion. [GOC:ai]	1.09839	2.71414	7.86387	0.986722	0.822956	0.373851	0.822956	ENSG00000136536
ENST00000603197	0.000652812	0.00446609	4.62373	101.873	CCL5	C-C motif chemokine ligand 5	GO:0005737	cytoplasm	All of the contents of a cell excluding the plasma membrane and nucleus, but including other subcellular structures. [ISBN:0198547684]	1.35646	1.61872	6.60248	1.86776	-1.63173	0.892231	0.892231	ENSG00000271503
ENST00000534113	1.65044e-05	0.000165488	4.61896	101.388	SECISBP2	SECIS binding protein 2	GO:0003723	RNA binding	Interacting selectively and non-covalently with an RNA molecule or a portion thereof. [GOC:mah]	1.07228	1.61633	6.56198	0.831103	-0.62916	0.893584	0.893584	ENSG00000187742
ENST00000586963	0.000625643	0.00430268	4.61791	101.282	CAPNS1	calpain small subunit 1	GO:0005509	calcium ion binding	Interacting selectively and non-covalently with calcium ions (Ca2+). [GOC:ai]	1.35017	2.94001	8.58508	2.01025	0.724182	0.293205	0.724182	ENSG00000126247
ENST00000483576	3.90525e-09	7.17037e-08	4.6119	100.676	HLA-DOB					0.783251	1.61281	6.38886	0.0246389	-0.0146862	0.895584	0.895584	ENSG00000243612
ENST00000486158	3.90525e-09	7.17037e-08	4.6119	100.676	HLA-DOB					0.783251	1.61281	6.38886	0.0246389	-0.0146862	0.895584	0.895584	ENSG00000239457
ENST00000341594	3.1036e-08	5.03258e-07	4.60497	99.9804	SYNE1	spectrin repeat containing nuclear envelope protein 1	GO:0034993	LINC complex	A protein complex that spans the nuclear outer and inner membranes, thereby linking the major cytoplasmic cytoskeleton elements to the nuclear lumen; the complex is conserved in eukaryotes and contains proteins with SUN and KASH domains. [GOC:mah, PMID:18692466]	0.8319	1.60934	6.39373	0.140535	-0.100545	0.897551	0.897551	ENSG00000131018
ENST00000362096	1.24156e-06	1.56091e-05	4.59635	99.1222	UTY	ubiquitously transcribed tetratricopeptide repeat containing, Y-linked	GO:0005654	nucleoplasm	That part of the nuclear content other than the chromosomes or the nucleolus. [GOC:ma, ISBN:0124325653]	0.947919	1.60503	6.40244	0.447826	-0.367197	0.9	0.9	ENSG00000183878
ENST00000479522	0.00203222	0.0119109	4.59167	98.6591	FAS	Fas cell surface death receptor	GO:0007165	signal transduction	The cellular process in which a signal is conveyed to trigger a change in the activity or state of a cell. Signal transduction begins with reception of a signal (e.g. a ligand binding to a receptor or receptor activation by a stimulus such as light), or for signal transduction in the absence of ligand, signal-withdrawal or the activity of a constitutively active receptor. Signal transduction ends…	1.48815	3.23154	8.98255	1.02829	2.29361	0.207705	2.29361	ENSG00000026103
ENST00000445232	7.92303e-07	1.03214e-05	4.58912	98.4076	TNF	tumor necrosis factor	GO:0016020	membrane	A lipid bilayer along with all the proteins and protein complexes embedded in it an attached to it. [GOC:dos, GOC:mah, ISBN:0815316194]	0.929488	2.27007	6.83556	0.737908	-0.0909603	0.558014	0.558014	ENSG00000228978
ENST00000521195	0.00130342	0.00811322	4.58552	98.0542	FZD6	frizzled class receptor 6	GO:0016055	Wnt signaling pathway	The series of molecular signals initiated by binding of a Wnt protein to a frizzled family receptor on the surface of the target cell and ending with a change in cell state. [GOC:dph, GOC:go_curators, PMID:11532397]	1.42619	1.59962	6.49745	2.14795	-1.91126	0.903077	0.903077	ENSG00000164930
ENST00000573919	2.58739e-09	4.87468e-08	4.58255	97.7633	RNF213					0.769421	2.22463	6.78765	0.309129	0.300522	0.578884	0.578884	ENSG00000173821
ENST00000456367	1.85223e-05	0.000183754	4.57911	97.4272	PCDH9	protocadherin 9	GO:0016021	integral component of membrane	The component of a membrane consisting of the gene products and protein complexes having at least some part of their peptide sequence embedded in the hydrophobic region of the membrane. [GOC:dos, GOC:go_curators]	1.06939	2.49166	7.25986	1.25309	-0.0413394	0.462287	0.462287	ENSG00000184226
ENST00000445409	9.17333e-09	1.59653e-07	4.57411	96.9414	OAS1	2'-5'-oligoadenylate synthetase 1	GO:0043231	intracellular membrane-bounded organelle	Organized structure of distinctive morphology and function, bounded by a single or double lipid bilayer membrane and occurring within the cell. Includes the nucleus, mitochondria, plastids, vacuoles, and vesicles. Excludes the plasma membrane. [GOC:go_curators]	0.796141	2.16464	6.66963	0.343708	0.147414	0.607053	0.607053	ENSG00000089127
ENST00000452357	1.7553e-17	7.98735e-16	4.56069	95.6497	OAS1	2'-5'-oligoadenylate synthetase 1	GO:0043231	intracellular membrane-bounded organelle	Organized structure of distinctive morphology and function, bounded by a single or double lipid bilayer membrane and occurring within the cell. Includes the nucleus, mitochondria, plastids, vacuoles, and vesicles. Excludes the plasma membrane. [GOC:go_curators]	0.535988	3.74145	6.39572	0.330809	-0.13613	0.100116	0.100116	ENSG00000089127
ENST00000584582	0.00220206	0.0127377	4.55822	95.4136	TOP3A	topoisomerase (DNA) III alpha	GO:0006265	DNA topological change	The process in which a transformation is induced in the topological structure of a double-stranded DNA helix, resulting in a change in linking number. [ISBN:071673706X, ISBN:0935702490]	1.48887	1.58596	6.29331	2.41423	-2.33912	0.910863	0.910863	ENSG00000177302
ENST00000361577	0.00105873	0.00678745	4.55323	94.939	FAM179B	family with sequence similarity 179 member B	GO:0005874	microtubule	Any of the long, generally straight, hollow tubes of internal diameter 12-15 nm and external diameter 24 nm found in a wide variety of eukaryotic cells; each consists (usually) of 13 protofilaments of polymeric tubulin, staggered in such a manner that the tubulin monomers are arranged in a helical pattern on the microtubular surface, and with the alpha/beta axes of the tubulin subunits parallel t…	1.39054	1.58353	6.27602	1.98815	-1.9176	0.912252	0.912252	ENSG00000198718
ENST00000392348	0.000180661	0.00142971	4.54948	94.583	BCLAF1	BCL2 associated transcription factor 1	GO:0003677	DNA binding	Any molecular function by which a gene product interacts selectively and non-covalently with DNA (deoxyribonucleic acid). [GOC:dph, GOC:jl, GOC:tb, GOC:vw]	1.21493	2.78263	7.9806	0.294724	1.91937	0.348227	1.91937	ENSG00000029363
ENST00000620517	3.36043e-05	0.000316783	4.54747	94.393	DHX57	DExH-box helicase 57	GO:0046872	metal ion binding	Interacting selectively and non-covalently with any metal ion. [GOC:ai]	1.09642	1.58059	6.20758	0.889272	-0.884593	0.913936	0.913936	ENSG00000163214
ENST00000396969	0.000189413	0.00149302	4.54628	94.2806	DNAJB1	DnaJ heat shock protein family (Hsp40) member B1	GO:0001671	ATPase activator activity	Binds to and increases the ATP hydrolysis activity of an ATPase. [GOC:ajp]	1.21795	2.78274	7.98066	0.69552	1.52958	0.348187	1.52958	ENSG00000132002
ENST00000447117	1.90263e-09	3.64858e-08	4.54621	94.2744	PTENP1					0.756956	2.13355	6.59302	0.237552	0.253218	0.621922	0.621922	ENSG00000237984
ENST00000540666	3.95798e-05	0.000366781	4.54378	94.0455	UEVLD					1.10556	1.57874	6.21512	0.918417	-0.891742	0.91499	0.91499	ENSG00000151116
ENST00000469745	1.59406e-06	1.96044e-05	4.54238	93.9142	MFSD2A					0.946513	2.52092	7.26503	0.769957	0.573874	0.450324	0.573874	ENSG00000168389
ENST00000493208	4.09591e-12	1.09546e-10	4.53948	93.6422	IRF1					0.654686	2.82842	6.20558	0.311284	-0.281898	0.331636	0.331636	ENSG00000125347
ENST00000595047	1.64134e-08	2.76978e-07	4.53105	92.8564	GTF2F1	general transcription factor IIF subunit 1	GO:0030054	cell junction	A cellular component that forms a specialized region of connection between two or more cells or between a cell and the extracellular matrix. At a cell junction, anchoring proteins extend through the plasma membrane to link cytoskeletal proteins in one cell to cytoskeletal proteins in neighboring cells or to proteins in the extracellular matrix. [GOC:mah, http://www.vivo.colostate.edu/hbooks/cmb/c…	0.802511	1.57238	6.19611	0.0474048	-0.00118255	0.918632	0.918632	ENSG00000125651
ENST00000464547	3.40202e-10	7.23533e-09	4.52925	92.6887	ATF3	activating transcription factor 3	GO:1990622	CHOP-ATF3 complex	A heterodimeric protein complex that is composed of CHOP (C/EBP homology protein, GADD153) and ATF3 (activating transcription factor 3) subunits. [GOC:bf, GOC:PARL, PMID:8622660]	0.721303	2.14699	6.55255	0.164946	0.332965	0.615471	0.615471	ENSG00000162772
ENST00000426613	0.00396088	0.0208785	4.51577	91.4477	MAMLD1	mastermind like domain containing 1	GO:0003674	molecular_function	Elemental activities, such as catalysis or binding, describing the actions of a gene product at the molecular level. A given gene product may exhibit one or more molecular functions. [GOC:go_curators]	1.56729	3.09783	9.06532	2.03127	1.65333	0.244143	1.65333	ENSG00000013619
ENST00000612003	6.57626e-06	7.17117e-05	4.51527	91.4019	CD83	CD83 molecule	GO:0016021	integral component of membrane	The component of a membrane consisting of the gene products and protein complexes having at least some part of their peptide sequence embedded in the hydrophobic region of the membrane. [GOC:dos, GOC:go_curators]	1.00184	3.55772	7.32072	0.329822	1.17571	0.13411	1.17571	ENSG00000112149
ENST00000581737	7.55616e-08	1.15575e-06	4.51048	90.9657	CSNK1D					0.838782	1.56209	6.1613	0.130803	-0.0583425	0.92453	0.92453	ENSG00000141551
ENST00000605509	4.15551e-10	8.73578e-09	4.50926	90.8548	CCL5	C-C motif chemokine ligand 5	GO:0005615	extracellular space	That part of a multicellular organism outside the cells proper, usually taken to be outside the plasma membranes, and occupied by fluid. [ISBN:0198547684]	0.721705	2.87682	6.62786	0.466681	0.193104	0.314606	0.314606	ENSG00000271503
ENST00000370713	0.0026722	0.0149644	4.50903	90.8334	ADGRL2	adhesion G protein-coupled receptor L2	GO:0016021	integral component of membrane	The component of a membrane consisting of the gene products and protein complexes having at least some part of their peptide sequence embedded in the hydrophobic region of the membrane. [GOC:dos, GOC:go_curators]	1.50144	1.56137	6.13127	2.45655	-2.41672	0.924948	0.924948	ENSG00000117114
ENST00000458630	0.000123253	0.00101729	4.50664	90.6165	FRMD5	FERM domain containing 5	GO:0005856	cytoskeleton	Any of the various filamentous elements that form the internal framework of cells, and typically remain after treatment of the cells with mild detergent to remove membrane constituents and soluble components of the cytoplasm. The term embraces intermediate filaments, microfilaments, microtubules, the microtrabecular lattice, and other structures characterized by a polymeric filamentous nature and…	1.17374	1.56017	6.17469	1.14085	-1.03866	0.925634	0.925634	ENSG00000171877
ENST00000520420	2.76984e-08	4.52385e-07	4.50238	90.2314	CREBRF	CREB3 regulatory factor	GO:0003700	transcription factor activity, sequence-specific DNA binding	Interacting selectively and non-covalently with a specific DNA sequence in order to modulate transcription. The transcription factor may or may not also interact selectively with a protein or macromolecular complex. [GOC:curators, GOC:txnOH]	0.810451	2.29596	6.86962	0.332585	0.652662	0.54631	0.652662	ENSG00000164463
ENST00000444128	4.62101e-05	0.000422841	4.50211	90.2077	NCOA7	nuclear receptor coactivator 7				1.10508	1.55791	6.21516	0.904874	-0.736808	0.926933	0.926933	ENSG00000111912
ENST00000580224	3.74278e-05	0.000349159	4.50196	90.1942	NAPG	NSF attachment protein gamma				1.09197	1.97	6.21938	1.08559	-0.911752	0.702992	0.702992	ENSG00000134265
ENST00000603679	1.30566e-08	2.22973e-07	4.50124	90.1286	VCAM1					0.791729	1.55747	6.08251	0.0130681	-0.00785991	0.927185	0.927185	ENSG00000162692
ENST00000379441	9.37694e-05	0.000798173	4.49473	89.5441	BAZ2A	bromodomain adjacent to zinc finger domain 2A	GO:0005737	cytoplasm	All of the contents of a cell excluding the plasma membrane and nucleus, but including other subcellular structures. [ISBN:0198547684]	1.15067	1.55422	6.14235	1.05702	-0.955065	0.929055	0.929055	ENSG00000076108
ENST00000415213	0.00105356	0.00676091	4.49106	89.2159	BNIP2	BCL2 interacting protein 2	GO:0005096	GTPase activator activity	Binds to and increases the activity of a GTPase, an enzyme that catalyzes the hydrolysis of GTP. [GOC:mah]	1.37097	2.92147	8.30636	0.884535	1.93482	0.299381	1.93482	ENSG00000140299
ENST00000202917	2.89393e-19	1.55305e-17	4.49021	89.1398	OAS1	2'-5'-oligoadenylate synthetase 1	GO:0043231	intracellular membrane-bounded organelle	Organized structure of distinctive morphology and function, bounded by a single or double lipid bilayer membrane and occurring within the cell. Includes the nucleus, mitochondria, plastids, vacuoles, and vesicles. Excludes the plasma membrane. [GOC:go_curators]	0.500431	4.89951	6.3491	0.271899	0.103748	0.0200652	0.103748	ENSG00000089127
ENST00000495903	8.80641e-06	9.35552e-05	4.4894	89.0681	ATAD1					1.01008	2.37274	6.85989	1.01801	-0.00117774	0.512393	0.512393	ENSG00000138138
ENST00000626705	0.00264067	0.0148284	4.48469	88.6497	CALM1	calmodulin 3	GO:0016310	phosphorylation	The process of introducing a phosphate group into a molecule, usually with the formation of a phosphoric ester, a phosphoric anhydride or a phosphoric amide. [ISBN:0198506732]	1.49155	3.26186	7.04555	3.13697	-1.8722	0.200103	0.200103	ENSG00000198668
ENST00000336429	0.000340997	0.00252334	4.48443	88.6264	SERPINB7	serpin family B member 7	GO:0005737	cytoplasm	All of the contents of a cell excluding the plasma membrane and nucleus, but including other subcellular structures. [ISBN:0198547684]	1.25194	1.54907	6.08703	1.41901	-1.35152	0.932018	0.932018	ENSG00000166396
ENST00000396516	0.00762767	0.035906	4.4834	88.5349	ZC3H7A	zinc finger CCCH-type containing 7A	GO:0044822	poly(A) RNA binding	Interacting non-covalently with a poly(A) RNA, a RNA molecule which has a tail of adenine bases. [GOC:jl]	1.68036	3.22492	9.41857	2.15659	2.07881	0.209396	2.07881	ENSG00000122299
ENST00000561156	2.18999e-08	3.64587e-07	4.47394	87.7014	TNFAIP2	TNF alpha induced protein 2	GO:0000145	exocyst	A protein complex peripherally associated with the plasma membrane that determines where vesicles dock and fuse. At least eight complex components are conserved between yeast and mammals. [PMID:15292201, PMID:27243008, PMID:9700152]	0.799448	1.54382	6.00688	0.0236368	-0.0210788	0.93504	0.93504	ENSG00000185215
ENST00000398632	1.52778e-09	2.96708e-08	4.47085	87.4306	MX2					0.740034	2.13981	6.46782	0.202561	0.38654	0.618914	0.618914	ENSG00000183486
ENST00000428900	0.00390188	0.0206106	4.46498	86.9189	MPP4	membrane palmitoylated protein 4	GO:0043231	intracellular membrane-bounded organelle	Organized structure of distinctive morphology and function, bounded by a single or double lipid bilayer membrane and occurring within the cell. Includes the nucleus, mitochondria, plastids, vacuoles, and vesicles. Excludes the plasma membrane. [GOC:go_curators]	1.54712	1.53935	5.98779	2.65276	-2.64403	0.937619	0.937619	ENSG00000082126
ENST00000555335	2.44463e-06	2.90194e-05	4.46009	86.4954	ATP6V1D					0.946399	1.5369	6.18515	0.404475	-0.132695	0.939033	0.939033	ENSG00000100554
ENST00000615002	1.09601e-05	0.000114268	4.4532	85.9017	TEK	TEK receptor tyrosine kinase	GO:0005887	integral component of plasma membrane	The component of the plasma membrane consisting of the gene products and protein complexes having at least some part of their peptide sequence embedded in the hydrophobic region of the membrane. [GOC:dos, GOC:go_curators]	1.01271	1.53345	5.99868	0.597354	-0.535641	0.941021	0.941021	ENSG00000120156
ENST00000613087	2.91078e-08	4.73867e-07	4.45102	85.7139	IFNL3	interferon lambda 3	GO:0005622	intracellular	The living contents of a cell; the matter contained within (but not including) the plasma membrane, usually taken to exclude large vacuoles and masses of secretory or ingested material. In eukaryotes it includes the nucleus and cytoplasm. [ISBN:0198506732]	0.802459	1.53236	5.94553	0.0242574	-0.021675	0.941653	0.941653	ENSG00000197110
ENST00000479602	3.29224e-05	0.000310846	4.4488	85.5246	DDX56					1.07142	1.53125	5.9641	0.779621	-0.746446	0.942292	0.942292	ENSG00000136271
ENST00000523872	0.00105494	0.00676727	4.4455	85.2426	PIK3R1	phosphoinositide-3-kinase regulatory subunit 1	GO:0005068	transmembrane receptor protein tyrosine kinase adaptor activity	The binding activity of a molecule that brings together a transmembrane receptor protein tyrosine kinase and one or more other molecules, permitting them to function in a coordinated way. [GOC:mtg_MIT_16mar07, PMID:10502414, PMID:20565848]	1.35722	1.5296	5.96114	1.81982	-1.77933	0.943246	0.943246	ENSG00000145675
ENST00000539799	0.00527458	0.026521	4.43927	84.7133	NTM	neurotrimin				1.59127	2.86902	7.88959	3.48089	-1.00908	0.317314	0.317314	ENSG00000182667
ENST00000361660	0.00064465	0.0044167	4.43857	84.6534	TYW1	tRNA-yW synthesizing protein 1 homolog	GO:0000166	nucleotide binding	Interacting selectively and non-covalently with a nucleotide, any compound consisting of a nucleoside that is esterified with (ortho)phosphate or an oligophosphate at any hydroxyl group on the ribose or deoxyribose. [GOC:mah, ISBN:0198547684]	1.30083	1.52614	6.03773	1.59299	-1.43365	0.945251	0.945251	ENSG00000198874
ENST00000483155	3.87074e-05	0.000359855	4.43824	84.6256	RFK					1.07853	1.52597	6.01603	0.799508	-0.666201	0.945346	0.945346	ENSG00000135002
ENST00000476268	2.73962e-05	0.000262989	4.43798	84.6037	RPL13A					1.05815	2.56295	7.25231	0.600721	1.0788	0.433273	1.0788	ENSG00000142541
ENST00000491569	0.00291167	0.0160855	4.42877	83.8281	ATP6AP1					1.48771	1.52138	6.06194	2.3719	-2.14972	0.948003	0.948003	ENSG00000071553
ENST00000546084	0.00973796	0.0436969	4.42737	83.7106	TRAF1	TNF receptor associated factor 1	GO:0005164	tumor necrosis factor receptor binding	Interacting selectively and non-covalently with the tumor necrosis factor receptor. [GOC:ai]	1.71272	3.21473	9.40054	1.00601	3.39408	0.212024	3.39408	ENSG00000056558
ENST00000394586	4.952e-05	0.000450207	4.42427	83.4522	FUT8	fucosyltransferase 8	GO:0008424	glycoprotein 6-alpha-L-fucosyltransferase activity	Catalysis of the reaction: N(4)-{N-acetyl-beta-D-glucosaminyl-(1->2)-alpha-D-mannosyl-(1->3)-[N-acetyl-beta-D-glucosaminyl-(1->2)-alpha-D-mannosyl-(1->6)]-beta-D-mannosyl-(1->4)-N-acetyl-beta-D-glucosaminyl-(1->4)-N-acetyl-beta-D-glucosaminyl}-L-asparagine + GDP-L-fucose = N(4)-{N-acetyl-beta-D-glucosaminyl-(1->2)-alpha-D-mannosyl-(1->3)-[N-acetyl-beta-D-glucosaminyl-(1->2)-alpha-D-mannosyl-(1->6…	1.09029	2.57088	7.24539	1.35303	0.363386	0.430076	0.430076	ENSG00000033170
ENST00000626827	0.000542398	0.00379389	4.41954	83.0579	WBP2	WW domain binding protein 2	GO:0000790	nuclear chromatin	The ordered and organized complex of DNA, protein, and sometimes RNA, that forms the chromosome in the nucleus. [GOC:elh, PMID:20404130]	1.27773	1.51662	6.88091	1.49814	-0.221615	0.950759	0.950759	ENSG00000132471
ENST00000490311	1.51918e-06	1.87858e-05	4.41816	82.9436	BMI1					0.918786	1.51593	5.88084	0.315092	-0.284098	0.951158	0.951158	ENSG00000168283
ENST00000409075	0.000323195	0.00240246	4.41022	82.2876	RBMS1	microRNA 4785	GO:0003723	RNA binding	Interacting selectively and non-covalently with an RNA molecule or a portion thereof. [GOC:mah]	1.22644	1.51196	5.84545	1.30276	-1.28972	0.95346	0.95346	ENSG00000153250
ENST00000458069	6.01489e-08	9.36497e-07	4.41001	82.2704	IRF1	interferon regulatory factor 1	GO:0050776	regulation of immune response	Any process that modulates the frequency, rate or extent of the immune response, the immunological reaction of an organism to an immunogenic stimulus. [GOC:ai]	0.813902	1.51186	5.87083	0.0401337	0.00533372	0.953521	0.953521	ENSG00000125347
ENST00000444588	4.26279e-08	6.77148e-07	4.4019	81.6056	NEURL3					0.803324	1.5078	5.82306	0.0121198	0.000442683	0.955875	0.955875	ENSG00000163121
ENST00000520226	0.000918909	0.00601763	4.40126	81.5532	DLC1	DLC1 Rho GTPase activating protein	GO:0005096	GTPase activator activity	Binds to and increases the activity of a GTPase, an enzyme that catalyzes the hydrolysis of GTP. [GOC:mah]	1.32798	1.50799	6.81809	1.68954	-0.431071	0.955766	0.955766	ENSG00000164741
ENST00000549918	6.76157e-08	1.04225e-06	4.39489	81.0354	OAS3					0.814261	1.5043	5.79757	0.0366203	-0.0327915	0.95791	0.95791	ENSG00000111331
ENST00000368882	3.37295e-06	3.88222e-05	4.39349	80.9224	AMD1	adenosylmethionine decarboxylase 1	GO:0008295	spermidine biosynthetic process	The chemical reactions and pathways resulting in the formation of spermidine, N-(3-aminopropyl)-1,4-diaminobutane. [GOC:go_curators, ISBN:0198506732]	0.945509	1.5036	5.80698	0.382665	-0.362482	0.958315	0.958315	ENSG00000123505
ENST00000466811	8.88624e-10	1.78539e-08	4.39283	80.869	MEIS1					0.716819	2.324	6.03594	0.236964	0.0716052	0.53378	0.53378	ENSG00000143995
ENST00000605080	2.72771e-07	3.82896e-06	4.39039	80.6718	HEATR9	HEAT repeat containing 9				0.853937	1.50205	5.80231	0.134596	-0.110026	0.959217	0.959217	ENSG00000270379
ENST00000560458	1.13835e-07	1.69564e-06	4.38842	80.5131	BNIP2					0.827515	1.50106	5.78408	0.0673836	-0.059121	0.959789	0.959789	ENSG00000140299
ENST00000619678	0.0006676	0.00455584	4.38419	80.1731	SRGAP2B	SLIT-ROBO Rho GTPase activating protein 2B				1.2885	1.49905	5.97603	1.52939	-1.26727	0.960962	0.960962	ENSG00000196369
ENST00000280352	0.00649461	0.0314721	4.38417	80.1717	C11orf57	chromosome 11 open reading frame 57	GO:0005515	protein binding	Interacting selectively and non-covalently with any protein or protein complex (a complex of two or more proteins that may include other nonprotein molecules). [GOC:go_curators]	1.61082	1.49915	5.96093	2.9312	-2.6879	0.9609	0.9609	ENSG00000150776
ENST00000252655	0.000355524	0.00261871	4.38092	79.9114	RSPH3	radial spoke 3 homolog	GO:0005515	protein binding	Interacting selectively and non-covalently with any protein or protein complex (a complex of two or more proteins that may include other nonprotein molecules). [GOC:go_curators]	1.22678	1.67437	5.83864	1.39656	-1.29543	0.86092	0.86092	ENSG00000130363
ENST00000474576	0.00191471	0.0113224	4.37808	79.685	MKRN1	makorin ring finger protein 1	GO:0004842	ubiquitin-protein transferase activity	Catalysis of the transfer of ubiquitin from one protein to another via the reaction X-Ub + Y --> Y-Ub + X, where both X-Ub and Y-Ub are covalent linkages. [GOC:BioGRID, GOC:jh2, PMID:9635407]	1.41085	2.90446	8.13887	1.15698	1.82877	0.305127	1.82877	ENSG00000133606
ENST00000628781	5.53073e-07	7.38249e-06	4.37645	79.5547	MAGI2	membrane associated guanylate kinase, WW and PDZ domain containing 2	GO:0005923	bicellular tight junction	An occluding cell-cell junction that is composed of a branching network of sealing strands that completely encircles the apical end of each cell in an epithelial sheet; the outer leaflets of the two interacting plasma membranes are seen to be tightly apposed where sealing strands are present. Each sealing strand is composed of a long row of transmembrane adhesion proteins embedded in each of the …	0.874079	1.49508	5.75516	0.18275	-0.171284	0.963271	0.963271	ENSG00000187391
ENST00000336483	5.44697e-06	6.03719e-05	4.37148	79.1604	PIK3R1	phosphoinositide-3-kinase regulatory subunit 1	GO:0005068	transmembrane receptor protein tyrosine kinase adaptor activity	The binding activity of a molecule that brings together a transmembrane receptor protein tyrosine kinase and one or more other molecules, permitting them to function in a coordinated way. [GOC:mtg_MIT_16mar07, PMID:10502414, PMID:20565848]	0.961442	2.43557	6.84218	0.799422	0.587133	0.485547	0.587133	ENSG00000145675
ENST00000486275	2.83836e-22	1.97647e-20	4.36748	78.8449	MX1					0.44997	3.88023	5.79661	0.224565	-0.131895	0.0791447	0.0791447	ENSG00000157601
ENST00000527306	8.45283e-06	9.01498e-05	4.35722	78.0398	HOOK3					0.978407	1.48546	6.39125	0.467051	0.402497	0.968869	0.968869	ENSG00000168172
ENST00000467510	7.61085e-08	1.1633e-06	4.35382	77.7749	MX1					0.809844	1.48376	5.7239	0.013911	0.0325616	0.96986	0.96986	ENSG00000157601
ENST00000468789	0.000214651	0.00167224	4.33504	76.3282	MECOM	MDS1 and EVI1 complex locus	GO:0000118	histone deacetylase complex	A protein complex that possesses histone deacetylase activity. [GOC:mah]	1.17128	1.47437	5.74722	1.0825	-0.945696	0.975339	0.975339	ENSG00000085276
ENST00000595139	8.43371e-05	0.000726376	4.33274	76.153	DNAJB1	DnaJ heat shock protein family (Hsp40) member B1	GO:0005634	nucleus	A membrane-bounded organelle of eukaryotic cells in which chromosomes are housed and replicated. In most cells, the nucleus contains all of the cell's chromosomes except the organellar chromosomes, and is the site of RNA synthesis and processing. In some species, or in specialized cell types, RNA metabolism or DNA replication may be absent. [GOC:go_curators]	1.10199	2.5738	7.08907	0.516255	1.30533	0.428901	1.30533	ENSG00000132002
ENST00000479314	7.72791e-05	0.000670701	4.33269	76.1487	ZDHHC3					1.09614	1.47582	5.66192	0.827783	-0.789955	0.974494	0.974494	ENSG00000163812
ENST00000626624	7.72791e-05	0.000670701	4.33269	76.1487	ZDHHC3					1.09614	1.47582	5.66192	0.827783	-0.789955	0.974494	0.974494	ENSG00000280674
ENST00000373567	2.92123e-06	3.41292e-05	4.32871	75.8462	SRC	SRC proto-oncogene, non-receptor tyrosine kinase	GO:0070062	extracellular exosome	A membrane-bounded vesicle that is released into the extracellular region by fusion of the limiting endosomal membrane of a multivesicular body with the plasma membrane. Extracellular exosomes, also simply called exosomes, have a diameter of about 40-100 nm. [GOC:BHF, GOC:mah, GOC:vesicles, PMID:15908444, PMID:17641064, PMID:19442504, PMID:19498381, PMID:22418571, PMID:24009894]	0.925673	1.47121	5.63745	0.308117	-0.287953	0.977189	0.977189	ENSG00000197122
ENST00000273371	8.59219e-05	0.000738764	4.32302	75.4159	PLA1A	phospholipase A1 member A	GO:0008970	phosphatidylcholine 1-acylhydrolase activity	Catalysis of the reaction: phosphatidylcholine + H2O = 2-acylglycerophosphocholine + a carboxylate. [EC:3.1.1.32]	1.10077	1.46836	5.61788	0.838704	-0.824537	0.978852	0.978852	ENSG00000144837
ENST00000439206	0.000181332	0.00143433	4.32289	75.4062	NBPF12	neuroblastoma breakpoint family member 12				1.15471	1.4683	5.63321	1.02115	-0.9874	0.97889	0.97889	ENSG00000268043
ENST00000497993	8.63227e-06	9.18542e-05	4.32035	75.2152	TMEM39A	transmembrane protein 39A	GO:0016021	integral component of membrane	The component of a membrane consisting of the gene products and protein complexes having at least some part of their peptide sequence embedded in the hydrophobic region of the membrane. [GOC:dos, GOC:go_curators]	0.971112	1.46703	5.69385	0.434957	-0.317191	0.979631	0.979631	ENSG00000176142
ENST00000550188	1.42181e-07	2.09361e-06	4.31899	75.113	ARFGAP1	ADP ribosylation factor GTPase activating protein 1	GO:0043547	positive regulation of GTPase activity	Any process that activates or increases the activity of a GTPase. [GOC:jl, GOC:mah]	0.820726	1.46635	5.68418	0.0303573	0.0797342	0.980029	0.980029	ENSG00000101199
ENST00000514469	0.00026275	0.0020029	4.31287	74.6543	HMGXB3	HMG-box containing 3				1.18177	1.46329	5.62084	1.11305	-1.06231	0.98182	0.98182	ENSG00000113716
ENST00000488952	1.06178e-05	0.00011107	4.31118	74.5287	DUSP2					0.978881	1.46244	5.61116	0.455	-0.410917	0.982313	0.982313	ENSG00000158050
ENST00000543381	4.37215e-06	4.92927e-05	4.30838	74.3202	DCP1B	decapping mRNA 1B	GO:0043085	positive regulation of catalytic activity	Any process that activates or increases the activity of an enzyme. [GOC:ebc, GOC:jl, GOC:tb, GOC:vw]	0.938061	1.46104	5.7659	0.336805	-0.0902384	0.983133	0.983133	ENSG00000151065
ENST00000612857	1.42556e-07	2.09819e-06	4.30391	73.9886	JAG1					0.817935	1.45881	5.56946	0.0190841	-0.00362399	0.984442	0.984442	ENSG00000101384
ENST00000425382	3.32293e-05	0.000313608	4.29204	73.1153	ELOVL7	ELOVL fatty acid elongase 7	GO:0030176	integral component of endoplasmic reticulum membrane	The component of the endoplasmic reticulum membrane consisting of the gene products and protein complexes having at least some part of their peptide sequence embedded in the hydrophobic region of the membrane. [GOC:dos, GOC:mah]	1.03419	2.48663	6.80994	0.932727	0.671611	0.464348	0.671611	ENSG00000164181
ENST00000427098	1.85005e-08	3.10279e-07	4.28788	72.812	ZNF462	zinc finger protein 462				0.762226	1.95401	5.83712	0.160321	0.241358	0.711162	0.711162	ENSG00000148143
ENST00000360449	3.21366e-05	0.000303997	4.28499	72.6021	CPNE8	copine 8				1.0306	1.44935	5.57326	0.603215	-0.522078	0.989985	0.989985	ENSG00000139117
ENST00000372276	4.3741e-07	5.93418e-06	4.28382	72.517	CD40	CD40 molecule	GO:0004871	signal transducer activity	Conveys a signal across a cell to trigger a change in cell function or state. A signal is a physical entity or change in state that is used to transfer information in order to trigger a response. [GOC:go_curators]	0.84796	1.44876	5.60179	0.0882263	0.0323426	0.990329	0.990329	ENSG00000101017
ENST00000514306	3.53486e-09	6.5394e-08	4.28306	72.462	PLK2					0.725376	2.79886	6.13479	0.326235	0.463021	0.342295	0.463021	ENSG00000145632
ENST00000593184	2.11024e-07	3.02044e-06	4.28187	72.3754	COX6B2	cytochrome c oxidase subunit 6B2	GO:0004129	cytochrome-c oxidase activity	Catalysis of the reaction: 4 ferrocytochrome c + O2 + 4 H+ = 4 ferricytochrome c + 2 H2O. [EC:1.9.3.1]	0.825125	1.44779	5.56103	0.0303446	0.0455528	0.990903	0.990903	ENSG00000160471
ENST00000533703	0.00748839	0.0353621	4.28041	72.2699	FAM111A	family with sequence similarity 111 member A	GO:0005515	protein binding	Interacting selectively and non-covalently with any protein or protein complex (a complex of two or more proteins that may include other nonprotein molecules). [GOC:go_curators]	1.60057	1.48052	5.69839	2.87097	-2.61869	0.971754	0.971754	ENSG00000166801
ENST00000439831	2.25211e-09	4.26755e-08	4.27897	72.1664	STARD13	StAR related lipid transfer domain containing 13				0.715728	2.24815	5.69023	0.20037	0.0463045	0.56803	0.56803	ENSG00000133121
ENST00000551558	1.33572e-08	2.27751e-07	4.27805	72.0994	E2F7					0.752987	1.9825	5.85995	0.153851	0.30796	0.696634	0.696634	ENSG00000165891
ENST00000542688	0.000765866	0.00513025	4.27676	72.007	ACSF3	acyl-CoA synthetase family member 3	GO:0008152	metabolic process	The chemical reactions and pathways, including anabolism and catabolism, by which living organisms transform chemical substances. Metabolic processes typically transform small molecules, but also include macromolecular processes such as DNA repair and replication, and protein synthesis and degradation. [GOC:go_curators, ISBN:0198547684]	1.27101	1.44524	5.48927	1.43081	-1.42824	0.992399	0.992399	ENSG00000176715
ENST00000523768	0.00271679	0.0151791	4.27617	71.9643	TNPO1	transportin 1	GO:0005515	protein binding	Interacting selectively and non-covalently with any protein or protein complex (a complex of two or more proteins that may include other nonprotein molecules). [GOC:go_curators]	1.4263	1.44494	5.63877	2.05892	-1.86758	0.992574	0.992574	ENSG00000083312
ENST00000491706	0.000136765	0.0011156	4.27598	71.9509	MEIS1					1.12114	2.51326	6.99357	0.329678	1.55577	0.453446	1.55577	ENSG00000143995
ENST00000480630	4.34785e-22	2.97387e-20	4.27286	71.7268	MFSD2A					0.442208	4.14051	5.57635	0.242659	-0.118743	0.050662	0.050662	ENSG00000168389
ENST00000520791	1.86909e-07	2.69469e-06	4.27214	71.6748	OSR2					0.819688	1.44292	5.48827	0.0140764	0.00206943	0.993757	0.993757	ENSG00000164920
ENST00000470419	3.18365e-07	4.42631e-06	4.26876	71.4328	NCEH1					0.835007	1.44123	5.46815	0.051106	-0.0492778	0.99475	0.99475	ENSG00000144959
ENST00000557785	0.00677043	0.0325392	4.26372	71.0736	MEF2A	myocyte enhancer factor 2A	GO:0005634	nucleus	A membrane-bounded organelle of eukaryotic cells in which chromosomes are housed and replicated. In most cells, the nucleus contains all of the cell's chromosomes except the organellar chromosomes, and is the site of RNA synthesis and processing. In some species, or in specialized cell types, RNA metabolism or DNA replication may be absent. [GOC:go_curators]	1.57453	2.99129	8.42876	0.475839	3.24288	0.27656	3.24288	ENSG00000068305
ENST00000392064	0.00241463	0.0137381	4.26267	70.9994	RABGAP1L	RAB GTPase activating protein 1 like				1.40504	3.00042	7.82008	1.29557	1.66564	0.273666	1.66564	ENSG00000152061
ENST00000616972	0.00122588	0.0076905	4.26031	70.832	SEPT2	septin 2	GO:0005938	cell cortex	The region of a cell that lies just beneath the plasma membrane and often, but not always, contains a network of actin filaments and associated proteins. [GOC:mah, ISBN:0815316194]	1.31784	1.43701	5.44717	1.60784	-1.60521	0.997231	0.997231	ENSG00000168385
ENST00000615978	9.18035e-07	1.17974e-05	4.25633	70.5506	IFI27	interferon alpha inducible protein 27	GO:0016021	integral component of membrane	The component of a membrane consisting of the gene products and protein complexes having at least some part of their peptide sequence embedded in the hydrophobic region of the membrane. [GOC:dos, GOC:go_curators]	0.867145	3.31347	6.33723	0.527343	0.600568	0.187721	0.600568	ENSG00000275214
ENST00000618863	9.18035e-07	1.17974e-05	4.25633	70.5506	IFI27	interferon alpha inducible protein 27	GO:0016021	integral component of membrane	The component of a membrane consisting of the gene products and protein complexes having at least some part of their peptide sequence embedded in the hydrophobic region of the membrane. [GOC:dos, GOC:go_curators]	0.867145	3.31347	6.33723	0.527343	0.600568	0.187721	0.600568	ENSG00000165949
ENST00000282673	0.00022885	0.00177232	4.25468	70.4346	LIPA	lipase A, lysosomal acid type	GO:0006629	lipid metabolic process	The chemical reactions and pathways involving lipids, compounds soluble in an organic solvent but not, or sparingly, in an aqueous solvent. Includes fatty acids; neutral fats, other fatty-acid esters, and soaps; long-chain (fatty) alcohols and waxes; sphingoids and other long-chain bases; glycolipids, phospholipids and sphingolipids; and carotenes, polyprenols, sterols, terpenes and other isopren…	1.15465	1.4342	5.44835	1.00093	-0.978875	0.998885	0.998885	ENSG00000107798
ENST00000429769	7.34492e-09	1.29968e-07	4.24474	69.7378	EEF1B2	eukaryotic translation elongation factor 1 beta 2				0.734024	2.87375	6.0519	0.480092	0.328094	0.315671	0.328094	ENSG00000114942
ENST00000474422	2.8739e-08	4.68446e-07	4.24395	69.6822	ACSL3					0.76482	1.87545	5.70831	0.125537	0.255694	0.751886	0.751886	ENSG00000123983
ENST00000477834	3.07183e-07	4.28357e-06	4.24265	69.5921	RSAD2					0.828807	1.42818	5.44028	0.0279579	0.022361	1.00242	1.00242	ENSG00000134321
ENST00000559448	9.36764e-05	0.000797485	4.24179	69.5325	NIPA1	non imprinted in Prader-Willi/Angelman syndrome 1	GO:0016021	integral component of membrane	The component of a membrane consisting of the gene products and protein complexes having at least some part of their peptide sequence embedded in the hydrophobic region of the membrane. [GOC:dos, GOC:go_curators]	1.08585	1.42775	5.6442	0.765943	-0.458001	1.00268	1.00268	ENSG00000170113
ENST00000449389	3.23245e-07	4.4894e-06	4.24114	69.4868	SRRT	serrate, RNA effector molecule	GO:0000166	nucleotide binding	Interacting selectively and non-covalently with a nucleotide, any compound consisting of a nucleoside that is esterified with (ortho)phosphate or an oligophosphate at any hydroxyl group on the ribose or deoxyribose. [GOC:mah, ISBN:0198547684]	0.830071	1.42742	5.39897	0.0306584	-0.0271562	1.00287	1.00287	ENSG00000087087
ENST00000380437	0.000397602	0.00288951	4.24068	69.4549	DENND4C					1.19737	1.42719	5.58125	1.14753	-0.914723	1.003	1.003	ENSG00000137145
ENST00000532196	4.11776e-06	4.66575e-05	4.23616	69.1419	NEU1					0.919835	1.42493	5.43265	0.264812	-0.203398	1.00433	1.00433	ENSG00000234846
ENST00000559081	1.70165e-07	2.46741e-06	4.23436	69.0177	SRP14	signal recognition particle 14	GO:0048500	signal recognition particle	A complex of protein and RNA which facilitates translocation of proteins across membranes. [GOC:mlg]	0.80974	2.22755	6.16576	0.148286	0.835233	0.577533	0.835233	ENSG00000140319
ENST00000512374	3.89105e-11	9.25798e-10	4.23414	69.0022	SLC1A3					0.640743	2.49791	5.78163	0.156101	0.347958	0.459726	0.459726	ENSG00000079215
ENST00000508824	3.60423e-07	4.96053e-06	4.22927	68.6671	SLIT2	slit guidance ligand 2				0.831101	1.42149	5.3665	0.0297305	-0.0291209	1.00636	1.00636	ENSG00000145147
ENST00000555686	0.000360501	0.00265001	4.22582	68.4305	FOS	Fos proto-oncogene, AP-1 transcription factor subunit	GO:0005829	cytosol	The part of the cytoplasm that does not contain organelles but which does contain other particulate matter, such as protein complexes. [GOC:hjd, GOC:jl]	1.18456	2.57464	7.04107	0.649104	1.45565	0.428564	1.45565	ENSG00000170345
ENST00000260049	1.6614e-05	0.000166511	4.22349	68.2713	IL18BP	interleukin 18 binding protein	GO:0070062	extracellular exosome	A membrane-bounded vesicle that is released into the extracellular region by fusion of the limiting endosomal membrane of a multivesicular body with the plasma membrane. Extracellular exosomes, also simply called exosomes, have a diameter of about 40-100 nm. [GOC:BHF, GOC:mah, GOC:vesicles, PMID:15908444, PMID:17641064, PMID:19442504, PMID:19498381, PMID:22418571, PMID:24009894]	0.98081	2.17196	6.29175	0.839402	0.336086	0.603581	0.603581	ENSG00000137496
ENST00000462674	3.54011e-07	4.87843e-06	4.2231	68.2448	BOD1	biorientation of chromosomes in cell division 1				0.829334	1.4184	5.42174	0.023513	0.0656902	1.00818	1.00818	ENSG00000145919
ENST00000493673	0.000158528	0.001273	4.22303	68.2401	PSMB4					1.118	2.51556	6.8501	0.452662	1.42222	0.452507	1.42222	ENSG00000159377
ENST00000494335	2.71278e-06	3.19134e-05	4.22115	68.1118	HLA-B					0.899754	1.41743	5.36468	0.205581	-0.181521	1.00876	1.00876	ENSG00000232126
ENST00000560592	3.44155e-06	3.95703e-05	4.21333	67.5811	PSME2					0.907548	3.20165	6.31401	0.324315	0.911152	0.215438	0.911152	ENSG00000100911
ENST00000589642	3.11116e-05	0.000294811	4.21173	67.4731	WBP2	WW domain binding protein 2	GO:0000790	nuclear chromatin	The ordered and organized complex of DNA, protein, and sometimes RNA, that forms the chromosome in the nucleus. [GOC:elh, PMID:20404130]	1.01118	1.41272	5.33146	0.522187	-0.50986	1.01153	1.01153	ENSG00000132471
ENST00000345034	0.000422877	0.00305103	4.20755	67.1918	RSC1A1	regulator of solute carriers 1	GO:0008200	ion channel inhibitor activity	Stops, prevents, or reduces the activity of an ion channel. [GOC:mah]	1.1935	2.59935	7.02038	0.605717	1.53096	0.418663	1.53096	ENSG00000215695
ENST00000461934	0.000338557	0.00250641	4.19696	66.4836	UBA3	ubiquitin like modifier activating enzyme 3	GO:0045116	protein neddylation	Covalent attachment of the ubiquitin-like protein NEDD8 (RUB1) to another protein. [PMID:11698580]	1.17107	1.40533	5.33328	1.04122	-0.980029	1.01589	1.01589	ENSG00000144744
ENST00000563686	4.19967e-08	6.67931e-07	4.19619	66.4328	TCF4					0.765415	1.80972	5.49726	0.0920248	0.176544	0.786766	0.786766	ENSG00000196628
ENST00000549471	8.03912e-06	8.60456e-05	4.19519	66.3661	TMBIM6					0.939752	2.25495	6.31971	0.759786	0.540011	0.564916	0.564916	ENSG00000139644
ENST00000480283	0.00727966	0.0345732	4.19423	66.3026	ATRX	ATRX, chromatin remodeler				1.56281	2.9736	8.20832	2.49327	1.1703	0.282226	1.1703	ENSG00000085224
ENST00000578430	6.40619e-08	9.92134e-07	4.19413	66.2962	SRSF1					0.775675	1.94757	5.63356	0.188041	0.257381	0.714466	0.714466	ENSG00000136450
ENST00000588308	2.68749e-05	0.000258439	4.1927	66.2016	EML2	microRNA 330	GO:0016021	integral component of membrane	The component of a membrane consisting of the gene products and protein complexes having at least some part of their peptide sequence embedded in the hydrophobic region of the membrane. [GOC:dos, GOC:go_curators]	0.998632	1.4032	5.29025	0.478748	-0.45797	1.01715	1.01715	ENSG00000125746
ENST00000470161	0.00184457	0.010976	4.19149	66.1212	PCGF3	polycomb group ring finger 3	GO:0008270	zinc ion binding	Interacting selectively and non-covalently with zinc (Zn) ions. [GOC:ai]	1.34594	1.4026	5.40032	1.69981	-1.53763	1.01751	1.01751	ENSG00000185619
ENST00000615084	0.00771969	0.0362506	4.18699	65.8242	FIGNL1	fidgetin like 1	GO:0000166	nucleotide binding	Interacting selectively and non-covalently with a nucleotide, any compound consisting of a nucleoside that is esterified with (ortho)phosphate or an oligophosphate at any hydroxyl group on the ribose or deoxyribose. [GOC:mah, ISBN:0198547684]	1.57164	1.40041	5.29035	2.68627	-2.6474	1.0188	1.0188	ENSG00000132436
ENST00000610710	4.31606e-05	0.000397434	4.18545	65.7234	CFAP57	cilia and flagella associated protein 57				1.02337	1.39958	5.30954	0.551637	-0.483977	1.01929	1.01929	ENSG00000243710
ENST00000514610	3.88092e-10	8.1927e-09	4.1789	65.294	HMGCS1					0.66769	2.49296	5.62788	0.20696	0.279182	0.461755	0.461755	ENSG00000112972
ENST00000594195	3.92049e-05	0.000363615	4.17835	65.258	PLEKHA4	pleckstrin homology domain containing A4				1.01611	1.39603	5.37225	0.527315	-0.358975	1.02139	1.02139	ENSG00000105559
ENST00000521522	0.00286272	0.0158646	4.17666	65.1478	CEP57L1	centrosomal protein 57 like 1	GO:0034453	microtubule anchoring	Any process in which a microtubule is maintained in a specific location in a cell. [GOC:mah]	1.40057	1.40228	5.66388	1.92471	-1.38654	1.0177	1.0177	ENSG00000183137
ENST00000596386	4.93366e-06	5.50363e-05	4.17473	65.0223	PSMC4					0.91399	1.39422	5.23846	0.2306	-0.218164	1.02247	1.02247	ENSG00000013275
ENST00000625352	4.93366e-06	5.50363e-05	4.17473	65.0223	PSMC4					0.91399	1.39422	5.23846	0.2306	-0.218164	1.02247	1.02247	ENSG00000281221
ENST00000439269	1.51728e-05	0.000153357	4.17431	64.995	POR	microRNA 4651	GO:0055114	oxidation-reduction process	A metabolic process that results in the removal or addition of one or more electrons to or from a substance, with or without the concomitant removal or addition of a proton or protons. [GOC:dhl, GOC:ecd, GOC:jh2, GOC:jid, GOC:mlg, GOC:rph]	0.964899	2.29176	6.34469	0.383736	1.01281	0.548196	1.01281	ENSG00000127948
ENST00000548941	2.24099e-07	3.19572e-06	4.17218	64.8569	OAS2					0.805729	2.60065	6.00117	0.549738	0.42406	0.418144	0.42406	ENSG00000111335
ENST00000396298	4.86843e-06	5.43734e-05	4.17202	64.8463	CREB5	cAMP responsive element binding protein 5	GO:0003676	nucleic acid binding	Interacting selectively and non-covalently with any nucleic acid. [GOC:jl]	0.912839	1.39286	5.28623	0.226644	-0.146017	1.02327	1.02327	ENSG00000146592
ENST00000296533	5.65314e-07	7.53429e-06	4.17182	64.8331	NPY1R	neuropeptide Y receptor Y1	GO:0001601	peptide YY receptor activity	Combining with gut peptide YY to initiate a change in cell activity. [PMID:9315606]	0.833912	1.39276	5.23843	0.0197862	0.00173407	1.02333	1.02333	ENSG00000164128
ENST00000340850	0.00213309	0.0123901	4.16775	64.5698	PLEKHG5	pleckstrin homology and RhoGEF domain containing G5	GO:0048471	perinuclear region of cytoplasm	Cytoplasm situated near, or occurring around, the nucleus. [GOC:jid]	1.35711	2.70286	5.32846	2.38446	-2.23768	0.37816	0.37816	ENSG00000171680
ENST00000560721	0.00157456	0.00956914	4.16272	64.2459	ZEB1	zinc finger E-box binding homeobox 1	GO:0001227	transcriptional repressor activity, RNA polymerase II transcription regulatory region sequence-specific binding	Interacting selectively and non-covalently with a sequence of DNA that is in the regulatory region for RNA polymerase II (RNAP II) in order to stop, prevent, or reduce the frequency, rate or extent of transcription from an RNA polymerase II promoter. [GOC:krc]	1.31707	1.38821	5.3852	1.576	-1.34259	1.02602	1.02602	ENSG00000148516
ENST00000356683	0.00944036	0.0425996	4.16082	64.1242	ELP5	elongator acetyltransferase complex subunit 5	GO:0006351	transcription, DNA-templated	The cellular synthesis of RNA on a template of DNA. [GOC:jl, GOC:txnOH]	1.60298	1.38727	5.23137	2.82773	-2.78068	1.02658	1.02658	ENSG00000170291
ENST00000592802	4.03797e-08	6.4409e-07	4.15922	64.0216	WBP2					0.757712	2.1185	5.87869	0.062078	0.799113	0.629185	0.799113	ENSG00000132471
ENST00000555253	2.32894e-25	1.98965e-23	4.15722	63.894	PGF					0.399504	3.56537	5.27971	0.106841	0.011856	0.132564	0.132564	ENSG00000119630
ENST00000580168	0.00107034	0.00685179	4.15682	63.8679	HELZ	helicase with zinc finger	GO:0046872	metal ion binding	Interacting selectively and non-covalently with any metal ion. [GOC:ai]	1.27067	4.33636	7.12126	1.04919	1.37271	0.0372918	1.37271	ENSG00000198265
ENST00000540149	2.94043e-05	0.000280458	4.15068	63.4773	ATP6V0D1	ATPase H+ transporting V0 subunit d1	GO:0033179	proton-transporting V-type ATPase, V0 domain	A protein complex that forms part of a proton-transporting V-type ATPase and mediates proton transport across a membrane. The V0 complex consists of at least four different subunits (a,c,d and e); six or more c subunits form a proton-binding rotor ring. [GOC:mah, ISBN:0716743663, PMID:16449553]	0.993454	2.10685	5.81051	0.845594	-0.0430158	0.634833	0.634833	ENSG00000159720
ENST00000481612	1.42178e-09	2.77273e-08	4.14729	63.2622	MFSD2A					0.685163	2.3842	5.51984	0.19674	0.253062	0.507432	0.507432	ENSG00000168389
ENST00000353205	0.000270309	0.00205146	4.1451	63.1239	NFYA	nuclear transcription factor Y subunit alpha	GO:0032993	protein-DNA complex	A macromolecular complex containing both protein and DNA molecules. [GOC:mah]	1.13807	1.97758	5.67371	1.24368	-0.594735	0.699137	0.699137	ENSG00000001167
ENST00000568704	0.00322001	0.0175161	4.14138	62.8897	CYLD	CYLD lysine 63 deubiquitinase	GO:0005813	centrosome	A structure comprised of a core structure (in most organisms, a pair of centrioles) and peripheral material from which a microtubule-based structure, such as a spindle apparatus, is organized. Centrosomes occur close to the nucleus during interphase in many eukaryotic cells, though in animal cells it changes continually during the cell-division cycle. [GOC:mah, ISBN:0198547684]	1.40581	1.37754	5.17602	1.93208	-1.8937	1.03236	1.03236	ENSG00000083799
ENST00000614051	3.28781e-05	0.000310473	4.1408	62.8532	CCL3					0.997169	1.37725	5.14462	0.458991	-0.458052	1.03253	1.03253	ENSG00000277632
ENST00000508548	1.85921e-07	2.68341e-06	4.13712	62.6222	ZNF451					0.793633	2.18104	5.37246	0.345496	-0.0483276	0.599283	0.599283	ENSG00000112200
ENST00000305454	0.000133635	0.00109239	4.13619	62.5643	C8orf46	chromosome 8 open reading frame 46				1.08287	1.37495	5.13937	0.725011	-0.716343	1.0339	1.0339	ENSG00000169085
ENST00000432979	1.73242e-07	2.50926e-06	4.13532	62.5097	SP100	SP100 nuclear antigen	GO:0005634	nucleus	A membrane-bounded organelle of eukaryotic cells in which chromosomes are housed and replicated. In most cells, the nucleus contains all of the cell's chromosomes except the organellar chromosomes, and is the site of RNA synthesis and processing. In some species, or in specialized cell types, RNA metabolism or DNA replication may be absent. [GOC:go_curators]	0.791302	2.10674	5.84285	0.304351	0.586378	0.634887	0.634887	ENSG00000067066
ENST00000521659	7.80575e-08	1.19115e-06	4.13029	62.1957	ENO3	enolase 3	GO:0000015	phosphopyruvate hydratase complex	A multimeric enzyme complex, usually a dimer or an octamer, that catalyzes the conversion of 2-phospho-D-glycerate to phosphoenolpyruvate and water. [GOC:jl, ISBN:0198506732]	0.768917	2.07993	5.71982	0.238866	0.513693	0.647985	0.647985	ENSG00000108515
ENST00000484081	1.26531e-06	1.58742e-05	4.13027	62.1947	CUL3					0.852459	1.37199	5.32457	0.0543682	0.204168	1.03566	1.03566	ENSG00000036257
ENST00000561325	0.0056031	0.0278861	4.12811	62.0603	EIF5	eukaryotic translation initiation factor 5	GO:0006413	translational initiation	The process preceding formation of the peptide bond between the first two amino acids of a protein. This includes the formation of a complex of the ribosome, mRNA, and an initiation complex that contains the first aminoacyl-tRNA. [ISBN:019879276X]	1.49021	2.8488	7.77726	0.937151	2.39395	0.3244	2.39395	ENSG00000100664
ENST00000458113	0.00428816	0.02232	4.12596	61.927	NCOR1					1.44459	1.36983	5.10982	2.09331	-2.08986	1.03694	1.03694	ENSG00000141027
ENST00000455148	0.00223465	0.0128954	4.12268	61.7247	EHD1	EH domain containing 1	GO:0032456	endocytic recycling	The directed movement of membrane-bounded vesicles from recycling endosomes back to the plasma membrane where they are recycled for further rounds of transport. [GOC:ecd, PMID:16473635]	1.34855	1.3682	5.38621	1.68995	-1.33089	1.03792	1.03792	ENSG00000110047
ENST00000587590	3.78687e-05	0.000353072	4.11248	61.0978	NA					0.998146	2.22287	6.0222	0.914745	0.270834	0.579699	0.579699	NA
ENST00000307078	0.00045485	0.00325215	4.10742	60.7899	AXIN2	axin 2	GO:0005096	GTPase activator activity	Binds to and increases the activity of a GTPase, an enzyme that catalyzes the hydrolysis of GTP. [GOC:mah]	1.17153	1.36056	5.38714	1.01627	-0.608944	1.04246	1.04246	ENSG00000168646
ENST00000544552	0.000932414	0.00609633	4.10417	60.5924	PAAF1	proteasomal ATPase associated factor 1	GO:0016032	viral process	A multi-organism process in which a virus is a participant. The other participant is the host. Includes infection of a host cell, replication of the viral genome, and assembly of progeny virus particles. In some cases the viral genetic material may integrate into the host genome and only subsequently, under particular circumstances, 'complete' its life cycle. [GOC:bf, GOC:jl, GOC:mah]	1.23987	1.35894	5.27047	1.26248	-0.990972	1.04344	1.04344	ENSG00000175575
ENST00000550797	1.09581e-06	1.39101e-05	4.10293	60.5174	RHEBL1	Ras homolog enriched in brain like 1	GO:0000166	nucleotide binding	Interacting selectively and non-covalently with a nucleotide, any compound consisting of a nucleoside that is esterified with (ortho)phosphate or an oligophosphate at any hydroxyl group on the ribose or deoxyribose. [GOC:mah, ISBN:0198547684]	0.841868	2.17515	5.9007	0.347312	0.7158	0.602068	0.7158	ENSG00000167550
ENST00000578816	0.000178617	0.00141576	4.09815	60.2285	TMX3					1.09357	1.35593	5.04096	0.748619	-0.745465	1.04523	1.04523	ENSG00000166479
ENST00000437553	5.38197e-05	0.000485355	4.09671	60.1418	CCNB1IP1	cyclin B1 interacting protein 1	GO:0000795	synaptonemal complex	A proteinaceous scaffold found between homologous chromosomes during meiosis. It consists of 2 lateral elements and a central element, all running parallel to each other. Transverse filaments connect the lateral elements to the central element. [GOC:elh]	1.01444	1.35521	5.18456	0.497972	-0.310896	1.04566	1.04566	ENSG00000100814
ENST00000550339	0.000590322	0.00408334	4.09466	60.0187	NR4A1					1.19169	2.67392	6.734	0.791273	1.3389	0.38931	1.3389	ENSG00000123358
ENST00000491110	1.01435e-08	1.75592e-07	4.09429	59.9964	MX1					0.714746	2.02922	5.58253	0.0931907	0.598782	0.673101	0.673101	ENSG00000157601
ENST00000452790	0.000259297	0.00198096	4.09257	59.8934	BZW1	basic leucine zipper and W2 domains 1	GO:0044822	poly(A) RNA binding	Interacting non-covalently with a poly(A) RNA, a RNA molecule which has a tail of adenine bases. [GOC:jl]	1.12036	1.35314	5.27529	0.835916	-0.522711	1.0469	1.0469	ENSG00000082153
ENST00000489955	4.90599e-07	6.60373e-06	4.09205	59.8627	COBLL1					0.813537	2.16361	5.81768	0.149427	0.843337	0.607546	0.843337	ENSG00000082438
ENST00000445273	0.000142637	0.00115932	4.0916	59.8354	HSPH1	heat shock protein family H (Hsp110) member 1				1.07573	1.35265	5.36981	0.688608	-0.25428	1.04719	1.04719	ENSG00000120694
ENST00000526025	1.49061e-07	2.18607e-06	4.09043	59.7656	CD44	CD44 molecule (Indian blood group)	GO:0016021	integral component of membrane	The component of a membrane consisting of the gene products and protein complexes having at least some part of their peptide sequence embedded in the hydrophobic region of the membrane. [GOC:dos, GOC:go_curators]	0.778579	1.75372	5.21594	0.0921969	0.153372	0.81708	0.81708	ENSG00000026508
ENST00000509092	8.53696e-17	3.67055e-15	4.08786	59.6123	PDGFRA					0.49112	4.01099	5.15451	0.29865	-0.121996	0.0631487	0.0631487	ENSG00000134853
ENST00000488607	0.00116614	0.00736788	4.0866	59.5373	ZCCHC7					1.25856	1.35015	5.04649	1.3273	-1.28181	1.04868	1.04868	ENSG00000147905
ENST00000301887	0.000306825	0.00229588	4.08191	59.2585	BATF2	basic leucine zipper ATF-like transcription factor 2	GO:0000978	RNA polymerase II core promoter proximal region sequence-specific DNA binding	Interacting selectively and non-covalently with a sequence of DNA that is in cis with and relatively close to a core promoter for RNA polymerase II. [GOC:txnOH]	1.13089	3.42937	6.53329	0.671166	1.2472	0.161425	1.2472	ENSG00000168062
ENST00000538170	0.00719115	0.0342248	4.08101	59.2054	MAPRE2	microtubule associated protein RP/EB family member 2	GO:0005515	protein binding	Interacting selectively and non-covalently with any protein or protein complex (a complex of two or more proteins that may include other nonprotein molecules). [GOC:go_curators]	1.51831	1.34736	5.08185	2.40756	-2.30074	1.05035	1.05035	ENSG00000166974
ENST00000392323	0.00219583	0.0127061	4.08083	59.1945	STAT1	signal transducer and activator of transcription 1	GO:0005737	cytoplasm	All of the contents of a cell excluding the plasma membrane and nucleus, but including other subcellular structures. [ISBN:0198547684]	1.33257	2.66376	7.12683	0.383076	2.28053	0.393261	2.28053	ENSG00000115415
ENST00000620862	0.00999005	0.0446131	4.08015	59.1545	BCL2L11	BCL2 like 11	GO:0016020	membrane	A lipid bilayer along with all the proteins and protein complexes embedded in it an attached to it. [GOC:dos, GOC:mah, ISBN:0815316194]	1.5838	2.92819	8.00441	1.56425	2.1984	0.297135	2.1984	ENSG00000153094
ENST00000523500	1.3368e-05	0.000136868	4.07962	59.1231	CLU	microRNA 6843	GO:0097440	apical dendrite	A dendrite that emerges near the apical pole of a neuron. In bipolar neurons, apical dendrites are located on the opposite side of the soma from the axon. [NIF_Subcellular:sao273773228]	0.936984	2.25815	6.04652	0.466807	0.850102	0.563451	0.850102	ENSG00000120885
ENST00000555567	0.000114644	0.000955017	4.07663	58.9466	PGF	placental growth factor	GO:0005172	vascular endothelial growth factor receptor binding	Interacting selectively and non-covalently with any vascular endothelial growth factor receptor. [GOC:ai]	1.05686	1.34517	5.00118	0.623769	-0.604399	1.05166	1.05166	ENSG00000119630
ENST00000445374	2.66742e-07	3.75157e-06	4.06938	58.5209	NDUFAF4P2					0.790855	1.70749	5.14692	0.0956782	0.128011	0.8425	0.8425	ENSG00000213483
ENST00000369095	0.00100388	0.00648718	4.06917	58.5085	CIART	circadian associated repressor of transcription	GO:0000976	transcription regulatory region sequence-specific DNA binding	Interacting selectively and non-covalently with a specific sequence of DNA that is part of a regulatory region that controls transcription of that section of the DNA. The transcribed region might be described as a gene, cistron, or operon. [GOC:txnOH]	1.23704	1.66838	5.34563	1.43114	-0.958411	0.864265	0.864265	ENSG00000159208
ENST00000486663	1.56449e-06	1.92878e-05	4.06866	58.4788	UBN2	ubinuclein 2	GO:0005634	nucleus	A membrane-bounded organelle of eukaryotic cells in which chromosomes are housed and replicated. In most cells, the nucleus contains all of the cell's chromosomes except the organellar chromosomes, and is the site of RNA synthesis and processing. In some species, or in specialized cell types, RNA metabolism or DNA replication may be absent. [GOC:go_curators]	0.847141	1.34118	4.96952	0.0224266	-0.0182838	1.05405	1.05405	ENSG00000157741
ENST00000494144	0.000405218	0.00293817	4.06752	58.4116	CCSER2					1.1501	3.63156	6.55068	1.29272	0.691379	0.11964	0.691379	ENSG00000107771
ENST00000497784	0.00213967	0.0124228	4.06283	58.1387	BRAF	B-Raf proto-oncogene, serine/threonine kinase	GO:0007165	signal transduction	The cellular process in which a signal is conveyed to trigger a change in the activity or state of a cell. Signal transduction begins with reception of a signal (e.g. a ligand binding to a receptor or receptor activation by a stimulus such as light), or for signal transduction in the absence of ligand, signal-withdrawal or the activity of a constitutively active receptor. Signal transduction ends…	1.32334	2.65639	7.05346	0.735579	1.89128	0.396135	1.89128	ENSG00000157764
ENST00000463777	0.000221997	0.00172353	4.05945	57.9423	PLSCR1	phospholipid scramblase 1				1.09936	2.01933	5.52986	1.13482	-0.402164	0.678054	0.678054	ENSG00000188313
ENST00000519667	3.95798e-07	5.41329e-06	4.05716	57.8099	ATP6V1B2	ATPase H+ transporting V1 subunit B2	GO:0046034	ATP metabolic process	The chemical reactions and pathways involving ATP, adenosine triphosphate, a universally important coenzyme and enzyme regulator. [GOC:go_curators]	0.800076	1.99781	5.4804	0.271297	0.406495	0.688886	0.688886	ENSG00000147416
ENST00000448970	2.39474e-05	0.000232885	4.05619	57.7536	LGALS9					0.960158	1.33495	5.02039	0.325072	-0.219322	1.05778	1.05778	ENSG00000168961
ENST00000431913	2.34157e-06	2.78819e-05	4.05554	57.7161	FLOT1	flotillin 1				0.858958	1.33462	5.03339	0.0487341	0.075244	1.05798	1.05798	ENSG00000232280
ENST00000439376	2.34157e-06	2.78819e-05	4.05554	57.7161	FLOT1	flotillin 1				0.858958	1.33462	5.03339	0.0487341	0.075244	1.05798	1.05798	ENSG00000230143
ENST00000454249	2.34157e-06	2.78819e-05	4.05554	57.7161	FLOT1	flotillin 1				0.858958	1.33462	5.03339	0.0487341	0.075244	1.05798	1.05798	ENSG00000206379
ENST00000442932	2.34157e-06	2.78819e-05	4.05554	57.7161	FLOT1	flotillin 1				0.858958	1.33462	5.03339	0.0487341	0.075244	1.05798	1.05798	ENSG00000206480
ENST00000438162	2.34157e-06	2.78819e-05	4.05554	57.7161	FLOT1	flotillin 1				0.858958	1.33462	5.03339	0.0487341	0.075244	1.05798	1.05798	ENSG00000137312
ENST00000524590	2.8274e-06	3.31488e-05	4.05479	57.6732	HSPA8	heat shock protein family A (Hsp70) member 8	GO:0005524	ATP binding	Interacting selectively and non-covalently with ATP, adenosine 5'-triphosphate, a universally important coenzyme and enzyme regulator. [ISBN:0198506732]	0.865858	1.33425	4.98394	0.0663648	-0.00194904	1.0582	1.0582	ENSG00000109971
ENST00000474017	0.000362097	0.00265995	4.05165	57.4922	PISD					1.1361	1.33268	5.0723	0.876949	-0.692526	1.05914	1.05914	ENSG00000241878
ENST00000329654	0.0042959	0.0223513	4.05156	57.4874	PDE4B	phosphodiesterase 4B	GO:0005891	voltage-gated calcium channel complex	A protein complex that forms a transmembrane channel through which calcium ions may pass in response to changes in membrane potential. [GOC:mah]	1.41883	1.33318	4.99952	1.96076	-1.86705	1.05884	1.05884	ENSG00000184588
ENST00000494000	7.02537e-09	1.24586e-07	4.05078	57.4423	FNDC3B					0.699579	2.29395	5.24537	0.186905	0.216492	0.547211	0.547211	ENSG00000075420
ENST00000519980	0.000454656	0.00325131	4.0495	57.3687	AGO2	argonaute 2, RISC catalytic component	GO:0035197	siRNA binding	Interacting selectively and non-covalently with a small interfering RNA, a 21-23 nucleotide RNA that is processed from double stranded RNA (dsRNA) by an RNAse enzyme. [PMID:15066275, PMID:15066283]	1.15497	1.3316	4.9574	0.941157	-0.893819	1.05979	1.05979	ENSG00000123908
ENST00000513820	1.77315e-06	2.16082e-05	4.04818	57.2932	RP11-950K24.2					0.847308	1.33094	4.92145	0.0167134	-0.0103186	1.06018	1.06018	ENSG00000248885
ENST00000532333	1.87713e-06	2.27695e-05	4.04463	57.0902	SART1					0.848604	1.32917	4.94124	0.0189436	0.022963	1.06125	1.06125	ENSG00000175467
ENST00000436990	1.50963e-05	0.000152654	4.03943	56.7939	BCR					0.93348	1.32657	4.99742	0.244267	-0.116364	1.06281	1.06281	ENSG00000186716
ENST00000462558	0.000262627	0.0020024	4.03939	56.792	BAIAP2L1					1.1068	1.32655	4.91961	0.774682	-0.743937	1.06282	1.06282	ENSG00000006453
ENST00000553152	1.90271e-10	4.17399e-09	4.03673	56.6409	OAS1	2'-5'-oligoadenylate synthetase 1	GO:0051607	defense response to virus	Reactions triggered in response to the presence of a virus that act to protect the cell or organism. [GOC:ai]	0.63381	2.87588	4.95265	0.28764	-0.207529	0.314932	0.314932	ENSG00000089127
ENST00000542502	0.000330832	0.0024545	4.03254	56.4041	MDM2	MDM2 proto-oncogene	GO:0016567	protein ubiquitination	The process in which one or more ubiquitin groups are added to a protein. [GOC:ai]	1.12331	1.32312	5.24009	0.827854	-0.375768	1.06488	1.06488	ENSG00000135679
ENST00000262623	2.82529e-06	3.313e-05	4.02783	56.1391	ATP4A	ATPase H+/K+ transporting alpha subunit	GO:0043231	intracellular membrane-bounded organelle	Organized structure of distinctive morphology and function, bounded by a single or double lipid bilayer membrane and occurring within the cell. Includes the nucleus, mitochondria, plastids, vacuoles, and vesicles. Excludes the plasma membrane. [GOC:go_curators]	0.860073	1.32077	4.95067	0.043293	0.0612573	1.0663	1.0663	ENSG00000105675
ENST00000494916	2.21685e-08	3.6859e-07	4.02633	56.0547	CFB					0.719737	1.96114	5.0198	0.0695146	0.125985	0.707518	0.707518	ENSG00000241534
ENST00000491218	2.21685e-08	3.6859e-07	4.02633	56.0547	CFB					0.719737	1.96114	5.0198	0.0695146	0.125985	0.707518	0.707518	ENSG00000242335
ENST00000482312	2.21685e-08	3.6859e-07	4.02633	56.0547	CFB					0.719737	1.96114	5.0198	0.0695146	0.125985	0.707518	0.707518	ENSG00000243649
ENST00000465480	2.21685e-08	3.6859e-07	4.02633	56.0547	CFB					0.719737	1.96114	5.0198	0.0695146	0.125985	0.707518	0.707518	ENSG00000241253
ENST00000471848	2.21685e-08	3.6859e-07	4.02633	56.0547	CFB					0.719737	1.96114	5.0198	0.0695146	0.125985	0.707518	0.707518	ENSG00000243570
ENST00000491641	3.87116e-05	0.000359855	4.02541	56.0035	CYTH3					0.978221	1.75816	5.09758	0.620714	-0.325226	0.814659	0.814659	ENSG00000008256
ENST00000559801	1.15834e-05	0.000120079	4.02324	55.8817	GMPR2					0.91744	1.31847	4.87347	0.194868	-0.172944	1.06768	1.06768	ENSG00000100938
ENST00000564903	0.00264397	0.0148431	4.02269	55.8513	COX4I1	cytochrome c oxidase subunit 4I1	GO:0016021	integral component of membrane	The component of a membrane consisting of the gene products and protein complexes having at least some part of their peptide sequence embedded in the hydrophobic region of the membrane. [GOC:dos, GOC:go_curators]	1.33806	2.69545	7.00311	1.03469	1.65092	0.381	1.65092	ENSG00000131143
ENST00000409010	0.00854799	0.0393754	4.0221	55.8181	COQ10B	coenzyme Q10B				1.52953	2.79292	7.66055	0.923157	2.58606	0.344459	2.58606	ENSG00000115520
ENST00000243189	0.00566104	0.0281424	4.01664	55.5142	RSRP1	arginine and serine rich protein 1	GO:0005515	protein binding	Interacting selectively and non-covalently with any protein or protein complex (a complex of two or more proteins that may include other nonprotein molecules). [GOC:go_curators]	1.45173	2.76419	7.36904	0.816333	2.34495	0.355035	2.34495	ENSG00000117616
ENST00000333360	0.000399968	0.00290429	4.01346	55.3381	SELE	selectin E	GO:0048471	perinuclear region of cytoplasm	Cytoplasm situated near, or occurring around, the nucleus. [GOC:jid]	1.13371	1.31358	5.1496	0.857339	-0.460789	1.07062	1.07062	ENSG00000007908
ENST00000458689	0.00115408	0.00730844	4.00715	54.9901	MTFR1	mitochondrial fission regulator 1	GO:0000266	mitochondrial fission	The division of a mitochondrion within a cell to form two or more separate mitochondrial compartments. [PMID:11038192]	1.23297	1.31043	5.04588	1.20782	-0.92195	1.07252	1.07252	ENSG00000066855
ENST00000443841	0.0111041	0.0485169	4.00226	54.7217	FOSB	FosB proto-oncogene, AP-1 transcription factor subunit	GO:0000978	RNA polymerase II core promoter proximal region sequence-specific DNA binding	Interacting selectively and non-covalently with a sequence of DNA that is in cis with and relatively close to a core promoter for RNA polymerase II. [GOC:txnOH]	1.57606	4.43036	7.7862	1.30972	2.41624	0.032871	2.41624	ENSG00000125740
ENST00000360132	0.00711015	0.0339083	4.00009	54.6032	CASP10	caspase 10	GO:0004197	cysteine-type endopeptidase activity	Catalysis of the hydrolysis of internal, alpha-peptide bonds in a polypeptide chain by a mechanism in which the sulfhydryl group of a cysteine residue at the active center acts as a nucleophile. [GOC:mah, http://merops.sanger.ac.uk/about/glossary.htm#CATTYPE, http://merops.sanger.ac.uk/about/glossary.htm#ENDOPEPTIDASE]	1.48612	1.3069	5.03488	2.23817	-1.94484	1.07465	1.07465	ENSG00000003400
ENST00000371826	9.61919e-27	9.05613e-25	3.99933	54.5617	IFIT2	interferon induced protein with tetratricopeptide repeats 2	GO:0005829	cytosol	The part of the cytoplasm that does not contain organelles but which does contain other particulate matter, such as protein complexes. [GOC:hjd, GOC:jl]	0.373587	6.05691	4.96588	0.0908142	0.118537	0.00861518	0.118537	ENSG00000119922
ENST00000589923	0.0014084	0.00868418	3.99673	54.4201	GRN					1.25175	1.30522	5.15793	1.27465	-0.817431	1.07566	1.07566	ENSG00000030582
ENST00000592001	4.82099e-07	6.50134e-06	3.99591	54.375	PSMD8					0.793893	2.85477	5.5465	0.445263	0.500137	0.322297	0.500137	ENSG00000099341
ENST00000463191	0.000506901	0.00357729	3.995	54.326	EPAS1					1.14895	1.62875	5.53393	1.09358	-0.161189	0.886552	0.886552	ENSG00000116016
ENST00000613731	0.000116172	0.000966145	3.99494	54.3224	HLA-F	major histocompatibility complex, class I, F	GO:0016021	integral component of membrane	The component of a membrane consisting of the gene products and protein complexes having at least some part of their peptide sequence embedded in the hydrophobic region of the membrane. [GOC:dos, GOC:go_curators]	1.03655	2.33215	6.07718	0.572875	1.03878	0.530171	1.03878	ENSG00000234487
ENST00000486466	4.22065e-06	4.77408e-05	3.99405	54.2745	CBWD5					0.868233	1.30388	4.79461	0.0542764	-0.0431897	1.07647	1.07647	ENSG00000147996
ENST00000465155	1.49615e-167	8.91243e-164	3.99252	54.1913	ATF3					0.144713	5.61765	4.79609	0.0200447	-0.00251877	0.011368	0.011368	ENSG00000162772
ENST00000574563	0.00170756	0.0102604	3.98488	53.779	SGSM2	small G protein signaling modulator 2	GO:0042470	melanosome	A tissue-specific, membrane-bounded cytoplasmic organelle within which melanin pigments are synthesized and stored. Melanosomes are synthesized in melanocyte cells. [GOC:jl, PMID:11584301]	1.27033	2.54326	6.70028	1.62462	0.796	0.441238	0.796	ENSG00000141258
ENST00000523990	0.00534777	0.0268047	3.981	53.5705	FBXO28	F-box protein 28				1.42929	2.71743	7.20594	0.108912	2.95538	0.3726	2.95538	ENSG00000143756
ENST00000468274	5.92953e-07	7.8827e-06	3.97971	53.5013	BAG1					0.796978	1.69398	4.96519	0.102769	0.164441	0.849991	0.849991	ENSG00000107262
ENST00000588455	0.000445856	0.00319781	3.97919	53.4735	NMT1					1.13324	2.3993	6.29125	0.720183	1.20616	0.500945	1.20616	ENSG00000136448
ENST00000340181	0.00442081	0.0228884	3.97834	53.4282	ETV7	ETS variant 7	GO:0000977	RNA polymerase II regulatory region sequence-specific DNA binding	Interacting selectively and non-covalently with a specific sequence of DNA that is part of a regulatory region that controls the transcription of a gene or cistron by RNA polymerase II. [GOC:txnOH]	1.39764	1.29602	4.86258	1.8489	-1.70588	1.08121	1.08121	ENSG00000010030
ENST00000525777	6.02035e-05	0.000537671	3.97581	53.2935	FDFT1	farnesyl-diphosphate farnesyltransferase 1	GO:0003824	catalytic activity	Catalysis of a biochemical reaction at physiological temperatures. In biologically catalyzed reactions, the reactants are known as substrates, and the catalysts are naturally occurring macromolecular substances known as enzymes. Enzymes possess specific binding sites for substrates, and are usually composed wholly or largely of protein, but RNA that has catalytic activity (ribozyme) is often also…	0.990978	1.29476	4.84429	0.391083	-0.263389	1.08197	1.08197	ENSG00000079459
ENST00000315808	0.000948298	0.00618475	3.96969	52.968	PHF20L1					1.20096	1.5428	4.88318	1.22782	-1.03326	0.93563	0.93563	ENSG00000129292
ENST00000484973	0.00124742	0.00780987	3.96586	52.7658	FSD1L	fibronectin type III and SPRY domain containing 1 like	GO:0005622	intracellular	The living contents of a cell; the matter contained within (but not including) the plasma membrane, usually taken to exclude large vacuoles and masses of secretory or ingested material. In eukaryotes it includes the nucleus and cytoplasm. [ISBN:0198506732]	1.22865	1.28978	4.74876	1.1794	-1.14148	1.08498	1.08498	ENSG00000106701
ENST00000425394	0.00322362	0.0175252	3.96581	52.7631	PAN2	PAN2 poly(A) specific ribonuclease subunit	GO:0000175	3'-5'-exoribonuclease activity	Catalysis of the sequential cleavage of mononucleotides from a free 3' terminus of an RNA molecule. [GOC:mah, ISBN:0198547684]	1.34637	1.28979	4.75637	1.63408	-1.58649	1.08498	1.08498	ENSG00000135473
ENST00000559506	0.00206759	0.0120793	3.96465	52.7016	ABHD17C					1.28708	1.28918	4.78799	1.3995	-1.30892	1.08535	1.08535	ENSG00000136379
ENST00000497489	5.36584e-07	7.17408e-06	3.96361	52.6471	ZNF462					0.790706	1.76456	4.98772	0.126656	0.216664	0.811169	0.811169	ENSG00000148143
ENST00000451107	0.00146763	0.00900868	3.96101	52.5101	FGD6	FYVE, RhoGEF and PH domain containing 6				1.2452	2.51834	6.56751	0.455234	1.87056	0.451375	1.87056	ENSG00000180263
ENST00000367480	0.00458108	0.0235735	3.96027	52.4715	STXBP5	syntaxin binding protein 5	GO:0005096	GTPase activator activity	Binds to and increases the activity of a GTPase, an enzyme that catalyzes the hydrolysis of GTP. [GOC:mah]	1.39687	2.63387	7.04662	2.31352	0.613348	0.404971	0.613348	ENSG00000164506
ENST00000617590	0.00232412	0.0133156	3.96007	52.4608	STK3	serine/threonine kinase 3	GO:0007165	signal transduction	The cellular process in which a signal is conveyed to trigger a change in the activity or state of a cell. Signal transduction begins with reception of a signal (e.g. a ligand binding to a receptor or receptor activation by a stimulus such as light), or for signal transduction in the absence of ligand, signal-withdrawal or the activity of a constitutively active receptor. Signal transduction ends…	1.30037	1.28689	4.87417	1.44969	-1.23777	1.08674	1.08674	ENSG00000104375
ENST00000565056	0.00100233	0.00647973	3.95731	52.3163	LPCAT2					1.20288	1.28551	4.70994	1.08279	-1.06797	1.08757	1.08757	ENSG00000087253
ENST00000476613	4.75109e-07	6.41235e-06	3.95326	52.1051	IRF1	interferon regulatory factor 1	GO:0000975	regulatory region DNA binding	Interacting selectively and non-covalently with a DNA region that regulates a DNA-based process. Such processes include transcription, DNA replication, and DNA repair. [GOC:txnOH]	0.784985	2.737	5.42793	0.270539	0.653762	0.365199	0.653762	ENSG00000125347
ENST00000485662	2.2626e-06	2.70694e-05	3.95129	52.0024	IFI44					0.835645	2.92803	5.52177	0.647397	0.400056	0.297186	0.400056	ENSG00000137965
ENST00000366983	5.13771e-38	9.4832e-36	3.95108	51.9916	ATF3	activating transcription factor 3	GO:1990622	CHOP-ATF3 complex	A heterodimeric protein complex that is composed of CHOP (C/EBP homology protein, GADD153) and ATF3 (activating transcription factor 3) subunits. [GOC:bf, GOC:PARL, PMID:8622660]	0.306528	4.61266	4.71609	0.1144	-0.0734258	0.0265387	0.0265387	ENSG00000162772
ENST00000380589	5.85504e-06	6.44802e-05	3.94734	51.7973	C20orf141	chromosome 20 open reading frame 141	GO:0016020	membrane	A lipid bilayer along with all the proteins and protein complexes embedded in it an attached to it. [GOC:dos, GOC:mah, ISBN:0815316194]	0.871077	1.28052	4.72885	0.0475746	0.0204324	1.09059	1.09059	ENSG00000258713
ENST00000532939	4.83982e-07	6.51868e-06	3.94705	51.7824	DICER1	dicer 1, ribonuclease III	GO:0090502	RNA phosphodiester bond hydrolysis, endonucleolytic	The chemical reactions and pathways involving the hydrolysis of internal 3',5'-phosphodiester bonds in one or two strands of ribonucleotides. [GOC:dph, GOC:tb]	0.784303	1.94845	5.21598	0.208684	0.469086	0.714013	0.714013	ENSG00000100697
ENST00000550030	0.00822614	0.0381422	3.94389	51.619	CRADD					1.4924	4.20207	7.339	0.25892	3.08198	0.0457944	3.08198	ENSG00000169372
ENST00000564844	0.000101819	0.00085833	3.94339	51.5933	MAP1LC3B	microtubule associated protein 1 light chain 3 beta				1.01471	2.29184	5.90067	0.280212	1.26425	0.54816	1.26425	ENSG00000140941
ENST00000515063	8.53022e-07	1.1053e-05	3.94253	51.5491	CAST					0.800868	1.88714	5.14004	0.216319	0.379894	0.745765	0.745765	ENSG00000153113
ENST00000355081	0.000117328	0.000974405	3.94214	51.5287	KLHL28	kelch like family member 28				1.0235	1.27792	4.68452	0.47915	-0.45117	1.09216	1.09216	ENSG00000179454
ENST00000245903	4.77463e-06	5.34533e-05	3.94099	51.4695	CD70	CD70 molecule	GO:0016021	integral component of membrane	The component of a membrane consisting of the gene products and protein complexes having at least some part of their peptide sequence embedded in the hydrophobic region of the membrane. [GOC:dos, GOC:go_curators]	0.861521	1.27735	4.67946	0.0208152	0.00423478	1.09251	1.09251	ENSG00000125726
ENST00000369325	0.000464304	0.00330934	3.94058	51.4482	MAP3K7	mitogen-activated protein kinase kinase kinase 7	GO:0016020	membrane	A lipid bilayer along with all the proteins and protein complexes embedded in it an attached to it. [GOC:dos, GOC:mah, ISBN:0815316194]	1.1257	3.20939	6.17909	1.52794	0.372868	0.213413	0.372868	ENSG00000135341
ENST00000508526	0.00265762	0.0149031	3.9386	51.3467	POLK	DNA polymerase kappa	GO:0003677	DNA binding	Any molecular function by which a gene product interacts selectively and non-covalently with DNA (deoxyribonucleic acid). [GOC:dph, GOC:jl, GOC:tb, GOC:vw]	1.31077	1.27615	4.86287	1.48395	-1.22258	1.09324	1.09324	ENSG00000122008
ENST00000613764	0.00204455	0.0119724	3.934	51.1108	PATJ	PATJ, crumbs cell polarity complex component				1.27575	1.27385	4.67038	1.34666	-1.3123	1.09463	1.09463	ENSG00000132849
ENST00000409622	3.01644e-07	4.2099e-06	3.93334	51.0771	MEIS1					0.767867	2.35162	5.03336	0.36283	0.127193	0.5216	0.5216	ENSG00000143995
ENST00000464302	1.35615e-05	0.000138675	3.9332	51.0699	RGS2					0.904008	2.17468	5.62168	0.132494	1.09335	0.602293	1.09335	ENSG00000116741
ENST00000612790	5.84756e-05	0.000523739	3.93228	51.0233	BCAT1	branched chain amino acid transaminase 1	GO:0008152	metabolic process	The chemical reactions and pathways, including anabolism and catabolism, by which living organisms transform chemical substances. Metabolic processes typically transform small molecules, but also include macromolecular processes such as DNA repair and replication, and protein synthesis and degradation. [GOC:go_curators, ISBN:0198547684]	0.978453	1.27299	4.65517	0.3409	-0.320507	1.09515	1.09515	ENSG00000060982
ENST00000531822	0.000275499	0.00208601	3.92948	50.8807	AKIRIN1	akirin 1				1.08033	1.27159	4.84817	0.654654	-0.384756	1.096	1.096	ENSG00000174574
ENST00000368020	0.00628721	0.0306496	3.92781	50.7956	USF1	upstream transcription factor 1	GO:0005667	transcription factor complex	A protein complex that is capable of associating with DNA by direct binding, or via other DNA-binding proteins or complexes, and regulating transcription. [GOC:jl]	1.43749	2.69488	7.10795	1.28961	1.80995	0.381218	1.80995	ENSG00000158773
ENST00000534525	0.000561916	0.00391287	3.92763	50.7865	PIDD1					1.13865	2.47045	6.18372	0.894956	1.04985	0.471007	1.04985	ENSG00000177595
ENST00000418791	0.000986349	0.00639409	3.92741	50.7754	KANSL1L	KAT8 regulatory NSL complex subunit 1 like	GO:0044545	NSL complex	A histone acetyltransferase complex that catalyzes the acetylation of a histone H4 lysine residues at several positions. In human, it contains the catalytic subunit MOF, NSL1/KIAA1267, NSL2/KANSL2, NSL3/KANSL3, MCRS1, PHF20, OGT1, WDR5 and HCF1. [GOC:lb, PMID:20018852]	1.19215	1.27056	4.72392	1.0352	-0.914515	1.09663	1.09663	ENSG00000144445
ENST00000467790	7.4317e-06	8.01992e-05	3.92509	50.6578	IFI44					0.875954	2.86092	5.54266	0.687535	0.463409	0.32014	0.463409	ENSG00000137965
ENST00000557157	0.00115521	0.00731224	3.92452	50.6286	HNRNPC	heterogeneous nuclear ribonucleoprotein C (C1/C2)				1.20765	1.26911	4.8543	1.09012	-0.79793	1.09751	1.09751	ENSG00000092199
ENST00000616482	0.00074552	0.00501259	3.91988	50.3944	ANKHD1	ankyrin repeat and KH domain containing 1	GO:0003676	nucleic acid binding	Interacting selectively and non-covalently with any nucleic acid. [GOC:jl]	1.16239	1.26679	4.63345	0.927796	-0.898026	1.09892	1.09892	ENSG00000131503
ENST00000434927	0.000147653	0.00119594	3.91988	50.3942	RBM39	RNA binding motif protein 39	GO:0000166	nucleotide binding	Interacting selectively and non-covalently with a nucleotide, any compound consisting of a nucleoside that is esterified with (ortho)phosphate or an oligophosphate at any hydroxyl group on the ribose or deoxyribose. [GOC:mah, ISBN:0198547684]	1.03291	2.28657	5.88991	0.989212	0.611143	0.55054	0.611143	ENSG00000131051
ENST00000467111	7.99039e-08	1.21706e-06	3.91886	50.3433	LGALS9	galectin 9	GO:0030246	carbohydrate binding	Interacting selectively and non-covalently with any carbohydrate, which includes monosaccharides, oligosaccharides and polysaccharides as well as substances derived from monosaccharides by reduction of the carbonyl group (alditols), by oxidation of one or more hydroxy groups to afford the corresponding aldehydes, ketones, or carboxylic acids, or by replacement of one or more hydroxy group(s) by a…	0.730131	3.37548	4.85369	0.626121	-0.318067	0.173516	0.173516	ENSG00000168961
ENST00000589526	0.000990657	0.00641694	3.91739	50.269	RHBDF2	rhomboid 5 homolog 2				1.18955	1.26555	4.63625	1.02287	-0.982283	1.09968	1.09968	ENSG00000129667
ENST00000416073	0.00407581	0.021388	3.91608	50.2032	AIFM1	apoptosis inducing factor, mitochondria associated 1	GO:0048471	perinuclear region of cytoplasm	Cytoplasm situated near, or occurring around, the nucleus. [GOC:jid]	1.36343	1.26489	4.67337	1.68832	-1.59749	1.10007	1.10007	ENSG00000156709
ENST00000558034	1.52199e-06	1.88134e-05	3.91528	50.163	DCP1A					0.81427	1.87849	5.05579	0.244264	0.326947	0.75029	0.75029	ENSG00000272886
ENST00000624697	0.00169721	0.0102059	3.91243	50.0204	ISG15	ISG15 ubiquitin-like modifier				1.24653	1.26307	4.70455	1.22957	-1.08905	1.10118	1.10118	ENSG00000187608
ENST00000341923	0.00562203	0.0279718	3.90948	49.873	RABEP1	rabaptin, RAB GTPase binding effector protein 1	GO:0005096	GTPase activator activity	Binds to and increases the activity of a GTPase, an enzyme that catalyzes the hydrolysis of GTP. [GOC:mah]	1.41185	3.77701	6.97719	1.06843	1.92155	0.0943451	1.92155	ENSG00000029725
ENST00000490669	7.0787e-06	7.6693e-05	3.90929	49.8633	JMJD1C					0.870411	1.2615	4.59203	0.0342849	-0.0251878	1.10214	1.10214	ENSG00000171988
ENST00000564195	0.000672108	0.0045804	3.90914	49.8562	KCTD5	potassium channel tetramerization domain containing 5	GO:0051260	protein homooligomerization	The process of creating protein oligomers, compounds composed of a small number, usually between three and ten, of identical component monomers. Oligomers may be formed by the polymerization of a number of monomers or the depolymerization of a large protein polymer. [GOC:ai]	1.14951	1.26142	4.79102	0.879868	-0.621618	1.10218	1.10218	ENSG00000167977
ENST00000526110	0.000905028	0.00593503	3.90678	49.7384	HSPA8	heat shock protein family A (Hsp70) member 8	GO:0005524	ATP binding	Interacting selectively and non-covalently with ATP, adenosine 5'-triphosphate, a universally important coenzyme and enzyme regulator. [ISBN:0198506732]	1.17727	3.53275	6.24204	1.22228	0.856671	0.139224	0.856671	ENSG00000109971
ENST00000488237	0.00270323	0.0151149	3.90512	49.6562	HLA-F					1.30188	3.84725	6.60885	0.694149	1.84817	0.0837506	1.84817	ENSG00000137403
ENST00000286380	1.16121e-05	0.000120337	3.90374	49.5878	RAET1L	retinoic acid early transcript 1L	GO:0003823	antigen binding	Interacting selectively and non-covalently with an antigen, any substance which is capable of inducing a specific immune response and of reacting with the products of that response, the specific antibody or specifically sensitized T-lymphocytes, or both. Binding may counteract the biological activity of the antigen. [GOC:jl, ISBN:0198506732, ISBN:0721662544]	0.890301	1.25872	4.66557	0.0851286	0.032129	1.10382	1.10382	ENSG00000155918
ENST00000462455	5.55063e-06	6.13857e-05	3.90103	49.4535	PLEKHM2					0.858725	1.91677	5.15641	0.375763	0.362985	0.730349	0.730349	ENSG00000116786
ENST00000328306	0.000214141	0.00166867	3.89989	49.3969	SLC9A7	solute carrier family 9 member A7	GO:0016021	integral component of membrane	The component of a membrane consisting of the gene products and protein complexes having at least some part of their peptide sequence embedded in the hydrophobic region of the membrane. [GOC:dos, GOC:go_curators]	1.05353	1.99469	5.33123	0.974441	-0.0138311	0.690458	0.690458	ENSG00000065923
ENST00000478233	8.75913e-06	9.30983e-05	3.89308	49.0619	MAP2					0.875689	1.25339	4.55343	0.0431775	-0.0349225	1.10707	1.10707	ENSG00000078018
ENST00000567078	9.08841e-06	9.63013e-05	3.89141	48.98	RP11-1035H13.3		GO:0016021	integral component of membrane	The component of a membrane consisting of the gene products and protein complexes having at least some part of their peptide sequence embedded in the hydrophobic region of the membrane. [GOC:dos, GOC:go_curators]	0.876879	2.98326	5.46562	0.804611	0.348764	0.279122	0.348764	ENSG00000260342
ENST00000553591	9.6468e-06	0.000101741	3.89095	48.9573	PNP	purine nucleoside phosphorylase	GO:0009116	nucleoside metabolic process	The chemical reactions and pathways involving a nucleoside, a nucleobase linked to either beta-D-ribofuranose (a ribonucleoside) or 2-deoxy-beta-D-ribofuranose, (a deoxyribonucleoside), e.g. adenosine, guanosine, inosine, cytidine, uridine and deoxyadenosine, deoxyguanosine, deoxycytidine and thymidine (= deoxythymidine). [GOC:ma]	0.879322	1.25233	4.56066	0.0520908	-0.0285671	1.10772	1.10772	ENSG00000198805
ENST00000368734	0.000118096	0.00098066	3.88735	48.7814	TRAF3IP2					1.00969	2.24963	5.75681	0.540988	0.988222	0.567353	0.988222	ENSG00000056972
ENST00000573502	1.12877e-05	0.000117309	3.88686	48.7576	CDC27	cell division cycle 27				0.885206	1.25028	4.6384	0.0664184	0.0662053	1.10897	1.10897	ENSG00000004897
ENST00000565404	1.16729e-05	0.00012091	3.88526	48.6798	TCF25	transcription factor 25				0.886316	1.24948	4.55186	0.0688822	-0.0397913	1.10945	1.10945	ENSG00000141002
ENST00000509418	0.000600516	0.00414597	3.88266	48.5531	SMARCAD1	SWI/SNF-related, matrix-associated actin-dependent regulator of chromatin, subfamily a, containing DEAD/H box 1	GO:0000166	nucleotide binding	Interacting selectively and non-covalently with a nucleotide, any compound consisting of a nucleoside that is esterified with (ortho)phosphate or an oligophosphate at any hydroxyl group on the ribose or deoxyribose. [GOC:mah, ISBN:0198547684]	1.13151	2.36949	6.0589	1.06991	0.850577	0.513802	0.850577	ENSG00000163104
ENST00000578209	1.28997e-05	0.000132424	3.88145	48.4947	MPRIP	myosin phosphatase Rho interacting protein				0.889874	1.24758	4.52866	0.0772011	-0.0660077	1.11061	1.11061	ENSG00000133030
ENST00000474210	0.00966361	0.0434395	3.88101	48.4733	MIEN1					1.49983	2.13992	5.63742	2.75537	-1.35694	0.618859	0.618859	ENSG00000141741
ENST00000533719	0.00108477	0.00692862	3.88001	48.4247	AIFM1					1.18743	1.24686	4.87103	1.00394	-0.560582	1.11105	1.11105	ENSG00000156709
ENST00000602421	3.23478e-07	4.49168e-06	3.87977	48.4129	MACF1	KIAA0754				0.759364	1.98803	4.68131	0.171118	0.035797	0.693833	0.693833	ENSG00000127603
ENST00000540497	0.00375563	0.0199603	3.87877	48.3647	ZMYND8	zinc finger MYND-type containing 8	GO:0000977	RNA polymerase II regulatory region sequence-specific DNA binding	Interacting selectively and non-covalently with a specific sequence of DNA that is part of a regulatory region that controls the transcription of a gene or cistron by RNA polymerase II. [GOC:txnOH]	1.33843	2.52345	6.58613	2.23782	0.353023	0.44929	0.44929	ENSG00000101040
ENST00000459982	6.97377e-06	7.56812e-05	3.87203	48.0399	IRF1					0.861507	1.8227	4.95655	0.333474	0.239974	0.779817	0.779817	ENSG00000125347
ENST00000439523	9.25247e-06	9.78972e-05	3.86913	47.9008	RP11-551G24.2					0.872616	1.24142	4.51977	0.0278168	0.0080814	1.11437	1.11437	ENSG00000215796
ENST00000536784	7.52742e-05	0.000655645	3.8688	47.8848	SLC15A3	solute carrier family 15 member 3	GO:0016020	membrane	A lipid bilayer along with all the proteins and protein complexes embedded in it an attached to it. [GOC:dos, GOC:mah, ISBN:0815316194]	0.977224	1.24125	4.5642	0.317977	-0.22558	1.11447	1.11447	ENSG00000110446
ENST00000600463	1.21096e-08	2.07557e-07	3.8664	47.7703	IFI30					0.678534	2.59099	5.03722	0.239299	0.451313	0.422004	0.451313	ENSG00000216490
ENST00000564718	3.88646e-05	0.000360714	3.86201	47.5608	E2F4					0.938719	1.23786	4.5685	0.205243	-0.0877897	1.11655	1.11655	ENSG00000205250
ENST00000462263	0.000153389	0.00123659	3.8608	47.5032	TWISTNB					1.01989	1.23725	4.52228	0.443335	-0.380144	1.11692	1.11692	ENSG00000105849
ENST00000553238	2.8156e-05	0.000269729	3.85996	47.4637	SLC8B1					0.921697	2.01248	5.24316	0.592795	0.373908	0.681492	0.681492	ENSG00000089060
ENST00000540649	0.00113577	0.00721147	3.85975	47.4533	NA					1.18596	3.43751	6.15709	1.42733	0.682416	0.159623	0.682416	NA
ENST00000527414	0.000290802	0.00218923	3.85754	47.3488	DICER1	dicer 1, ribonuclease III	GO:0016442	RISC complex	A ribonucleoprotein complex that contains members of the Argonaute family of proteins, small interfering RNAs (siRNAs) or microRNAs (miRNAs), and miRNA or siRNA-complementary mRNAs, in addition to a number of accessory factors. The RISC complex is involved in posttranscriptional repression of gene expression through downregulation of translation or induction of mRNA degradation. [PMID:10749213, P…	1.06463	1.23562	4.74206	0.582248	-0.234909	1.11791	1.11791	ENSG00000100697
ENST00000612674	1.04968e-05	0.000109927	3.85749	47.3462	USP12	ubiquitin specific peptidase 12				0.875373	1.2356	4.5044	0.0314883	0.0189375	1.11793	1.11793	ENSG00000152484
ENST00000546298	2.29957e-06	2.74716e-05	3.85519	47.2377	YBX3					0.81589	2.04377	5.25757	0.171332	0.827183	0.665851	0.827183	ENSG00000060138
ENST00000590868	0.000957156	0.00623161	3.85415	47.1885	C18orf8	chromosome 18 open reading frame 8				1.16692	1.23393	4.64302	0.923623	-0.690275	1.11895	1.11895	ENSG00000141452
ENST00000389506	0.000828301	0.005494	3.8529	47.1295	KMT2A	lysine methyltransferase 2A	GO:0001046	core promoter sequence-specific DNA binding	Interacting selectively and non-covalently with a sequence of DNA that is part of a core promoter region composed of the transcription start site and binding sites for the basal transcription machinery. The transcribed region might be described as a gene, cistron, or operon. [GOC:txnOH]	1.15247	3.13065	6.04728	1.0544	0.937888	0.234759	0.937888	ENSG00000118058
ENST00000361140	0.00172455	0.0103464	3.84824	46.9105	YY1AP1	YY1 associated protein 1				1.22791	2.42526	6.25201	0.948848	1.3128	0.489895	1.3128	ENSG00000163374
ENST00000500869	5.49838e-05	0.000495103	3.84572	46.7922	LYSMD3	LysM domain containing 3	GO:0016020	membrane	A lipid bilayer along with all the proteins and protein complexes embedded in it an attached to it. [GOC:dos, GOC:mah, ISBN:0815316194]	0.953476	2.17156	5.5278	0.650173	0.713502	0.603769	0.713502	ENSG00000176018
ENST00000458289	1.06598e-05	0.000111367	3.84552	46.7828	AC097711.1					0.873318	1.22961	4.43738	0.0224404	-0.0212159	1.12159	1.12159	ENSG00000236530
ENST00000476437	0.000108056	0.000905665	3.84499	46.7584	ATF6					0.993089	1.22935	4.44656	0.357592	-0.343379	1.12175	1.12175	ENSG00000118217
ENST00000503713	4.8163e-06	5.3883e-05	3.84455	46.7376	PLK2					0.840773	2.90291	5.28245	0.0973256	0.963024	0.305652	0.963024	ENSG00000145632
ENST00000577324	6.6574e-08	1.02812e-06	3.84421	46.7218	ZNF207					0.711867	2.58804	5.04149	0.290238	0.469895	0.423186	0.469895	ENSG00000010244
ENST00000405141	0.00962226	0.0432952	3.84239	46.6367	NCOA1	nuclear receptor coactivator 1	GO:0001105	RNA polymerase II transcription coactivator activity	Interacting selectively and non-covalently with an RNA polymerase II (RNAP II) regulatory transcription factor and also with the RNAP II basal transcription machinery in order to increase the frequency, rate or extent of transcription. Cofactors generally do not bind DNA, but rather mediate protein-protein interactions between activating transcription factors and the basal RNAP II transcription m…	1.48405	1.23527	4.59635	2.1855	-1.97654	1.11812	1.11812	ENSG00000084676
ENST00000545008	0.00842087	0.0388965	3.84075	46.5606	MELK	maternal embryonic leucine zipper kinase	GO:0000166	nucleotide binding	Interacting selectively and non-covalently with a nucleotide, any compound consisting of a nucleoside that is esterified with (ortho)phosphate or an oligophosphate at any hydroxyl group on the ribose or deoxyribose. [GOC:mah, ISBN:0198547684]	1.45775	1.22794	4.5068	2.06495	-1.96322	1.12261	1.12261	ENSG00000165304
ENST00000547735	2.3545e-06	2.80307e-05	3.83957	46.5053	SCYL2					0.813408	1.82875	4.9005	0.215865	0.381406	0.776585	0.776585	ENSG00000136021
ENST00000538582	0.000132226	0.00108168	3.83673	46.3734	PYROXD1	pyridine nucleotide-disulphide oxidoreductase domain 1	GO:0005515	protein binding	Interacting selectively and non-covalently with any protein or protein complex (a complex of two or more proteins that may include other nonprotein molecules). [GOC:go_curators]	1.00378	1.22522	4.55505	0.387087	-0.21345	1.12428	1.12428	ENSG00000121350
ENST00000486115	0.000263493	0.00200693	3.83624	46.3508	C7orf49					1.05138	1.22497	4.48571	0.533664	-0.4453	1.12443	1.12443	ENSG00000122783
ENST00000510629	1.49879e-08	2.53903e-07	3.83517	46.3014	PLK2					0.677389	3.0998	4.47059	0.444713	-0.372186	0.24357	0.24357	ENSG00000145632
ENST00000529679	2.85946e-05	0.000273452	3.83215	46.1615	PSMD13					0.915822	1.58609	4.58052	0.347301	-0.128652	0.910793	0.910793	ENSG00000185627
ENST00000497699	4.15923e-10	8.74079e-09	3.83153	46.1329	BAMBI					0.613247	4.57223	4.48806	0.536354	-0.431503	0.027754	0.027754	ENSG00000095739
ENST00000465182	0.000200012	0.00156883	3.83089	46.1037	BTRC					1.03009	1.2223	4.40935	0.465556	-0.45728	1.12606	1.12606	ENSG00000166167
ENST00000451614	3.1815e-07	4.42426e-06	3.83075	46.0969	RP11-365F18.1					0.74931	1.89176	4.94914	0.0988467	0.584598	0.743351	0.743351	ENSG00000228360
ENST00000299906	0.00264689	0.014857	3.82976	46.0515	FAM199X					1.27403	2.49544	6.3479	0.553536	1.88119	0.460736	1.88119	ENSG00000123575
ENST00000627779	0.00169342	0.0101894	3.82949	46.039	BTBD7	BTB domain containing 7	GO:0007275	multicellular organism development	The biological process whose specific outcome is the progression of a multicellular organism over time from an initial condition (e.g. a zygote or a young adult) to a later condition (e.g. a multicellular animal or an aged adult). [GOC:dph, GOC:ems, GOC:isa_complete, GOC:tb]	1.21985	1.22182	4.48931	1.10568	-0.993421	1.12636	1.12636	ENSG00000277222
ENST00000554565	0.00169342	0.0101894	3.82949	46.039	BTBD7	BTB domain containing 7	GO:0007275	multicellular organism development	The biological process whose specific outcome is the progression of a multicellular organism over time from an initial condition (e.g. a zygote or a young adult) to a later condition (e.g. a multicellular animal or an aged adult). [GOC:dph, GOC:ems, GOC:isa_complete, GOC:tb]	1.21985	1.22182	4.48931	1.10568	-0.993421	1.12636	1.12636	ENSG00000011114
ENST00000523280	0.00234531	0.0134232	3.82826	45.9825	RGS20	regulator of G-protein signaling 20				1.25821	1.22098	5.25808	1.24778	-0.171031	1.12687	1.12687	ENSG00000147509
ENST00000436894	0.000231768	0.00179216	3.82798	45.9696	NCL	nucleolin				1.03976	1.22084	4.81868	0.494689	0.0336278	1.12696	1.12696	ENSG00000115053
ENST00000464575	2.04306e-05	0.00020083	3.82667	45.9092	CCNL1					0.89825	1.22019	4.40837	0.0829228	-0.0637216	1.12736	1.12736	ENSG00000163660
ENST00000566552	5.08083e-05	0.000460989	3.82378	45.7771	TAOK2					0.943707	1.21875	4.39235	0.207633	-0.200193	1.12824	1.12824	ENSG00000149930
ENST00000415168	0.00737715	0.0349198	3.82305	45.7433	ZNF568	zinc finger protein 568	GO:0003676	nucleic acid binding	Interacting selectively and non-covalently with any nucleic acid. [GOC:jl]	1.42687	1.21838	4.39791	1.92547	-1.90897	1.12847	1.12847	ENSG00000198453
ENST00000368406	1.4735e-05	0.000149439	3.82194	45.6929	EFNA1	ephrin A1	GO:0070062	extracellular exosome	A membrane-bounded vesicle that is released into the extracellular region by fusion of the limiting endosomal membrane of a multivesicular body with the plasma membrane. Extracellular exosomes, also simply called exosomes, have a diameter of about 40-100 nm. [GOC:BHF, GOC:mah, GOC:vesicles, PMID:15908444, PMID:17641064, PMID:19442504, PMID:19498381, PMID:22418571, PMID:24009894]	0.882133	1.21782	4.41974	0.0384334	0.00853128	1.12881	1.12881	ENSG00000169242
ENST00000508177	0.00200127	0.0117579	3.82127	45.6624	GNPDA1	glucosamine-6-phosphate deaminase 1	GO:0004342	glucosamine-6-phosphate deaminase activity	Catalysis of the reaction: D-glucosamine 6-phosphate + H(2)O = beta-D-fructose 6-phosphate + NH(4)(+). [EC:3.5.99.6, RHEA:12175]	1.23664	2.43006	6.21578	0.091916	2.20201	0.487868	2.20201	ENSG00000113552
ENST00000481978	0.00329761	0.0178622	3.82091	45.6457	NIFK					1.30027	1.21731	4.48704	1.40695	-1.2729	1.12912	1.12912	ENSG00000155438
ENST00000595028	1.80221e-05	0.00017928	3.82082	45.6417	TRIM28					0.891032	1.21726	4.41239	0.0617593	-0.0207748	1.12915	1.12915	ENSG00000130726
ENST00000556782	2.1767e-05	0.000213008	3.81962	45.5869	PRPF39					0.899592	1.21666	4.42402	0.0843811	-0.0254218	1.12952	1.12952	ENSG00000185246
ENST00000557748	1.07298e-05	0.000112027	3.81765	45.4972	PGF					0.86727	2.07285	5.27493	0.340097	0.788139	0.651462	0.788139	ENSG00000119630
ENST00000492118	4.6016e-28	4.74095e-26	3.81672	45.4547	ATF3					0.347504	4.7308	4.42924	0.157665	-0.0838668	0.0234733	0.0234733	ENSG00000162772
ENST00000420496	3.50404e-05	0.000329278	3.81372	45.3189	TCEA1P2					0.921643	1.21371	4.44493	0.142814	-0.0408377	1.13132	1.13132	ENSG00000230409
ENST00000575471	1.80258e-05	0.000179289	3.81203	45.2422	ZNF267					0.888992	2.77093	5.30784	0.231873	0.953587	0.352541	0.953587	ENSG00000185947
ENST00000470940	3.11545e-06	3.61634e-05	3.81197	45.2396	SP100					0.817483	1.72701	4.68707	0.170694	0.238965	0.831724	0.831724	ENSG00000067066
ENST00000495895	1.6408e-05	0.000164673	3.81076	45.1846	DCTN1					0.884395	1.21223	4.40272	0.040997	0.0166988	1.13224	1.13224	ENSG00000204843
ENST00000525975	0.000637188	0.00437097	3.81059	45.1769	HIPK3	homeodomain interacting protein kinase 3	GO:0000166	nucleotide binding	Interacting selectively and non-covalently with a nucleotide, any compound consisting of a nucleoside that is esterified with (ortho)phosphate or an oligophosphate at any hydroxyl group on the ribose or deoxyribose. [GOC:mah, ISBN:0198547684]	1.11575	1.21215	4.64185	0.735056	-0.377957	1.13229	1.13229	ENSG00000110422
ENST00000432675	0.00409946	0.0214828	3.80788	45.0548	EIF3D					1.3266	2.5369	6.46183	0.235153	2.40465	0.443818	2.40465	ENSG00000100353
ENST00000612274	0.00252031	0.014245	3.80357	44.8609	UTY	ubiquitously transcribed tetratricopeptide repeat containing, Y-linked	GO:0071557	histone H3-K27 demethylation	The modification of histone H3 by the removal of a methyl group from lysine at position 27 of the histone. [GOC:sp, PMID:20023638]	1.25909	1.20864	4.41566	1.24351	-1.1491	1.13444	1.13444	ENSG00000183878
ENST00000537479	2.9558e-05	0.000281719	3.80005	44.7032	STIP1					0.909788	1.20688	4.34153	0.106049	-0.0942675	1.13552	1.13552	ENSG00000168439
ENST00000487236	1.73823e-05	0.000173442	3.79985	44.6943	RGS2					0.884486	1.20678	4.45744	0.0378879	0.119348	1.13558	1.13558	ENSG00000116741
ENST00000496497	0.000450906	0.00322873	3.79656	44.5479	ADORA2A					1.08215	1.20514	4.34888	0.61999	-0.589101	1.13659	1.13659	ENSG00000128271
ENST00000450060	6.73436e-05	0.000594071	3.79442	44.4526	PRDM1	PR/SET domain 1				0.952062	1.34573	4.44071	0.308306	-0.156537	1.05133	1.05133	ENSG00000057657
ENST00000495067	1.88039e-05	0.000186209	3.78942	44.2307	DBF4					0.88566	1.20156	4.33361	0.0378027	-0.00567236	1.13879	1.13879	ENSG00000006634
ENST00000534567	1.12114e-05	0.000116628	3.78715	44.1304	HSPA8	heat shock protein family A (Hsp70) member 8	GO:0005524	ATP binding	Interacting selectively and non-covalently with ATP, adenosine 5'-triphosphate, a universally important coenzyme and enzyme regulator. [ISBN:0198506732]	0.862208	2.73391	5.19483	0.61448	0.500623	0.366361	0.500623	ENSG00000109971
ENST00000621106	0.00235165	0.013451	3.78627	44.0916	DHX29	DExH-box helicase 29	GO:0016787	hydrolase activity	Catalysis of the hydrolysis of various bonds, e.g. C-O, C-N, C-C, phosphoric anhydride bonds, etc. Hydrolase is the systematic name for any enzyme of EC class 3. [ISBN:0198506732]	1.24474	1.19999	4.39458	1.18433	-1.06704	1.13976	1.13976	ENSG00000067248
ENST00000540747	1.84458e-05	0.000183134	3.78039	43.8329	YBX3					0.882666	1.19705	4.28951	0.0270829	-0.0244431	1.14157	1.14157	ENSG00000060138
ENST00000619541	0.00273734	0.0152796	3.77808	43.7322	SYNRG	synergin gamma	GO:0006810	transport	The directed movement of substances (such as macromolecules, small molecules, ions) or cellular components (such as complexes and organelles) into, out of or within a cell, or between cells, or within a multicellular organism by means of some agent such as a transporter, pore or motor protein. [GOC:dos, GOC:dph, GOC:jl, GOC:mah]	1.26113	2.51096	6.16254	1.93129	0.419168	0.454387	0.454387	ENSG00000275066
ENST00000460850	4.38299e-06	4.93979e-05	3.77664	43.6693	ETV3					0.822379	1.61256	4.51296	0.118736	0.173828	0.895724	0.895724	ENSG00000117036
ENST00000392830	0.00442113	0.0228884	3.77541	43.6156	MTERF2	mitochondrial transcription termination factor 2	GO:0006355	regulation of transcription, DNA-templated	Any process that modulates the frequency, rate or extent of cellular DNA-templated transcription. [GOC:go_curators, GOC:txnOH]	1.32636	2.5159	6.38722	1.5992	1.03966	0.452369	1.03966	ENSG00000120832
ENST00000536562	0.00190759	0.0112915	3.76999	43.3798	DENND5B	DENN domain containing 5B				1.21446	1.19185	4.44128	1.06761	-0.845829	1.14476	1.14476	ENSG00000170456
ENST00000252336	0.00166155	0.010029	3.76928	43.3487	STARD8	StAR related lipid transfer domain containing 8	GO:0005096	GTPase activator activity	Binds to and increases the activity of a GTPase, an enzyme that catalyzes the hydrolysis of GTP. [GOC:mah]	1.19854	1.19206	4.36805	1.01013	-0.877853	1.14463	1.14463	ENSG00000130052
ENST00000509422	1.26007e-06	1.58175e-05	3.76756	43.2744	PLK2					0.777466	1.90236	4.92418	0.168852	0.663436	0.737827	0.737827	ENSG00000145632
ENST00000600076	5.03382e-08	7.92138e-07	3.76697	43.2486	TECR					0.691172	2.52407	4.83027	0.145671	0.570908	0.449038	0.570908	ENSG00000099797
ENST00000488373	0.000312123	0.002331	3.76598	43.2061	RAC1					1.04465	1.18984	4.35049	0.490936	-0.371309	1.146	1.146	ENSG00000136238
ENST00000597423	0.00026743	0.00203219	3.76542	43.1817	TRIM28					1.03305	1.18956	4.51278	0.454603	-0.130505	1.14617	1.14617	ENSG00000130726
ENST00000554901	0.00623615	0.0304493	3.76481	43.1555	SPTLC2	serine palmitoyltransferase long chain base subunit 2	GO:0016021	integral component of membrane	The component of a membrane consisting of the gene products and protein complexes having at least some part of their peptide sequence embedded in the hydrophobic region of the membrane. [GOC:dos, GOC:go_curators]	1.37648	3.8732	6.52578	1.03635	1.8057	0.0801073	1.8057	ENSG00000100596
ENST00000490054	7.6651e-06	8.23383e-05	3.76347	43.0979	HLA-B					0.841125	3.87502	4.2544	0.981381	-0.974777	0.0798573	0.0798573	ENSG00000206450
ENST00000567661	9.50076e-05	0.000807454	3.76113	42.9971	IFI16	interferon gamma inducible protein 16				0.963652	1.18742	4.42578	0.245444	-0.0180181	1.14749	1.14749	ENSG00000163565
ENST00000494910	1.89772e-06	2.30065e-05	3.75728	42.8319	IFI44L					0.788679	1.94957	4.98157	0.167213	0.765809	0.713439	0.765809	ENSG00000137959
ENST00000523128	7.08402e-05	0.000621818	3.75724	42.83	GOLGA7					0.945587	2.12925	5.30801	0.234703	1.1065	0.623992	1.1065	ENSG00000147533
ENST00000596502	0.000432349	0.00311285	3.75717	42.8269	DDX49					1.06753	1.18544	4.23659	0.560702	-0.558571	1.14872	1.14872	ENSG00000105671
ENST00000464860	0.000155568	0.00125215	3.75518	42.7419	ZNF136					0.992906	2.16794	5.41345	0.198096	1.2807	0.605487	1.2807	ENSG00000196646
ENST00000545093	0.000376649	0.00275388	3.75457	42.7158	GOLT1B					1.05586	3.25842	5.56685	0.591603	1.08066	0.200954	1.08066	ENSG00000111711
ENST00000351231	0.00506248	0.0256033	3.7544	42.7086	CDC25A	cell division cycle 25A	GO:0005622	intracellular	The living contents of a cell; the matter contained within (but not including) the plasma membrane, usually taken to exclude large vacuoles and masses of secretory or ingested material. In eukaryotes it includes the nucleus and cytoplasm. [ISBN:0198506732]	1.33941	1.18405	4.25042	1.54145	-1.51424	1.14957	1.14957	ENSG00000164045
ENST00000586361	0.000679755	0.00462733	3.74701	42.3939	NFKBID					1.10283	1.18036	4.29584	0.672513	-0.567731	1.15185	1.15185	ENSG00000167604
ENST00000392209	0.00427336	0.0222606	3.74619	42.3592	CCNYL1	microRNA 4775	GO:0019901	protein kinase binding	Interacting selectively and non-covalently with a protein kinase, any enzyme that catalyzes the transfer of a phosphate group, usually from ATP, to a protein substrate. [GOC:jl]	1.31112	2.43033	6.27301	1.59582	0.982725	0.487756	0.982725	ENSG00000163249
ENST00000489081	0.00692583	0.0331596	3.74281	42.2166	CMSS1	cms1 ribosomal small subunit homolog (yeast)	GO:0044822	poly(A) RNA binding	Interacting non-covalently with a poly(A) RNA, a RNA molecule which has a tail of adenine bases. [GOC:jl]	1.38603	1.17826	4.49531	1.72846	-1.36257	1.15314	1.15314	ENSG00000184220
ENST00000443281	2.60862e-05	0.00025152	3.74279	42.2155	SERPINB2	serpin family B member 2	GO:0005615	extracellular space	That part of a multicellular organism outside the cells proper, usually taken to be outside the plasma membranes, and occupied by fluid. [ISBN:0198547684]	0.89004	1.17825	4.25121	0.0351056	0.0257334	1.15315	1.15315	ENSG00000197632
ENST00000594045	4.62325e-06	5.18683e-05	3.74259	42.2074	ZFP36	ZFP36 ring finger protein				0.816947	2.42992	5.00299	0.160873	0.840231	0.487929	0.840231	ENSG00000128016
ENST00000515654	0.00246732	0.013988	3.74126	42.1512	MAP9	microtubule associated protein 9	GO:0051225	spindle assembly	The aggregation, arrangement and bonding together of a set of components to form the spindle, the array of microtubules and associated molecules that serves to move duplicated chromosomes apart. [GOC:ai, GOC:expert_rg, GOC:mtg_sensu, GOC:tb]	1.23583	1.17757	4.35272	1.13736	-0.945349	1.15357	1.15357	ENSG00000164114
ENST00000350494	0.000317611	0.00236659	3.73838	42.0298	ELP2	elongator acetyltransferase complex subunit 2	GO:0000993	RNA polymerase II core binding	Interacting selectively and non-covalently with RNA polymerase II core enzyme, a multisubunit eukaryotic nuclear RNA polymerase typically composed of twelve subunits. [GOC:txnOH]	1.0383	2.17726	5.48631	0.982833	0.634253	0.601072	0.634253	ENSG00000134759
ENST00000421515	6.10244e-05	0.000544484	3.73832	42.0274	NKIRAS1	NFKB inhibitor interacting Ras like 1	GO:0000166	nucleotide binding	Interacting selectively and non-covalently with a nucleotide, any compound consisting of a nucleoside that is esterified with (ortho)phosphate or an oligophosphate at any hydroxyl group on the ribose or deoxyribose. [GOC:mah, ISBN:0198547684]	0.932525	2.06173	5.23604	0.450989	0.853417	0.656947	0.853417	ENSG00000197885
ENST00000493447	2.73226e-05	0.000262321	3.73817	42.021	MAPKAPK2					0.891164	1.17594	4.33494	0.0366837	0.141772	1.15458	1.15458	ENSG00000162889
ENST00000548485	6.91797e-06	7.51254e-05	3.73378	41.8372	OSBPL8					0.830432	1.80099	4.70187	0.242971	0.406436	0.791455	0.791455	ENSG00000091039
ENST00000523114	1.0602e-06	1.34816e-05	3.73374	41.8352	ARFGAP1	ADP ribosylation factor GTPase activating protein 1	GO:0043547	positive regulation of GTPase activity	Any process that activates or increases the activity of a GTPase. [GOC:jl, GOC:mah]	0.765091	1.8067	4.66839	0.0896616	0.518029	0.788385	0.788385	ENSG00000101199
ENST00000506423	5.21253e-06	5.79793e-05	3.73295	41.8023	PPM1K					0.81934	1.74053	4.57705	0.182681	0.313038	0.824296	0.824296	ENSG00000163644
ENST00000573580	0.00435697	0.022605	3.73266	41.7899	NAA60	N(alpha)-acetyltransferase 60, NatF catalytic subunit	GO:0004402	histone acetyltransferase activity	Catalysis of the reaction: acetyl-CoA + histone = CoA + acetyl-histone. [EC:2.3.1.48]	1.3092	2.46718	6.23663	1.07263	1.49839	0.472362	1.49839	ENSG00000122390
ENST00000584032	0.000879626	0.00579222	3.73195	41.7605	NOL11					1.12191	1.17283	4.29797	0.731511	-0.581851	1.1565	1.1565	ENSG00000130935
ENST00000544032	1.12171e-09	2.23001e-08	3.73192	41.7593	DDX47					0.612689	3.04489	4.31132	0.303202	-0.136761	0.25988	0.25988	ENSG00000213782
ENST00000369559	0.000161028	0.00129102	3.73136	41.7357	HIPK1	homeodomain interacting protein kinase 1	GO:0000166	nucleotide binding	Interacting selectively and non-covalently with a nucleotide, any compound consisting of a nucleoside that is esterified with (ortho)phosphate or an oligophosphate at any hydroxyl group on the ribose or deoxyribose. [GOC:mah, ISBN:0198547684]	0.988854	2.08893	5.23048	0.823177	0.493784	0.643572	0.643572	ENSG00000163349
ENST00000394735	0.000920115	0.00602373	3.73109	41.7247	INTS12	integrator complex subunit 12	GO:0046872	metal ion binding	Interacting selectively and non-covalently with any metal ion. [GOC:ai]	1.1259	1.1724	4.36724	0.744712	-0.50606	1.15676	1.15676	ENSG00000138785
ENST00000491388	0.000204596	0.00160191	3.73041	41.6961	ALCAM					1.00461	1.17206	4.28892	0.356901	-0.214225	1.15697	1.15697	ENSG00000170017
ENST00000559163	0.000271014	0.00205586	3.72688	41.5493	WASH3P					1.02344	1.17029	4.22457	0.413069	-0.340979	1.15806	1.15806	ENSG00000185596
ENST00000359415	0.00562286	0.0279739	3.72351	41.4096	ARCN1	archain 1	GO:0043231	intracellular membrane-bounded organelle	Organized structure of distinctive morphology and function, bounded by a single or double lipid bilayer membrane and occurring within the cell. Includes the nucleus, mitochondria, plastids, vacuoles, and vesicles. Excludes the plasma membrane. [GOC:go_curators]	1.34471	2.40484	6.32927	1.52777	1.18461	0.498574	1.18461	ENSG00000095139
ENST00000558133	0.000121755	0.00100658	3.71581	41.0918	MEX3B	mex-3 RNA binding family member B	GO:0003676	nucleic acid binding	Interacting selectively and non-covalently with any nucleic acid. [GOC:jl]	0.967013	3.08254	5.26431	0.420909	0.981761	0.248611	0.981761	ENSG00000183496
ENST00000507309	0.00158716	0.00963502	3.7142	41.0256	DPYSL3					1.17603	1.16395	4.45365	0.912578	-0.518741	1.16198	1.16198	ENSG00000113657
ENST00000454559	0.00875375	0.0400865	3.71406	41.0202	ARMC10	armadillo repeat containing 10	GO:0040008	regulation of growth	Any process that modulates the frequency, rate or extent of the growth of all or part of an organism so that it occurs at its proper speed, either globally or in a specific part of the organism's development. [GOC:ems, GOC:mah]	1.41676	1.57133	4.58884	2.09157	-1.52838	0.91923	0.91923	ENSG00000170632
ENST00000546436	0.00671632	0.0323551	3.71328	40.9881	GLT8D2	glycosyltransferase 8 domain containing 2	GO:0016740	transferase activity	Catalysis of the transfer of a group, e.g. a methyl group, glycosyl group, acyl group, phosphorus-containing, or other groups, from one compound (generally regarded as the donor) to another compound (generally regarded as the acceptor). Transferase is the systematic name for any enzyme of EC class 2. [ISBN:0198506732]	1.36992	2.64528	6.08182	2.41451	0.0170918	0.400486	0.400486	ENSG00000120820
ENST00000528275	0.00286185	0.0158611	3.71256	40.9586	UBE2L6					1.24491	2.36873	4.79452	1.81056	-0.986081	0.514132	0.514132	ENSG00000156587
ENST00000477696	4.11549e-05	0.000380462	3.71068	40.8814	CD40					0.904844	1.16219	4.14348	0.0650409	-0.0491058	1.16307	1.16307	ENSG00000101017
ENST00000478268	1.51256e-07	2.21628e-06	3.70948	40.8327	MX1					0.706431	2.30032	4.63313	0.204218	0.427087	0.544348	0.544348	ENSG00000157601
ENST00000617871	0.00519566	0.0261805	3.70765	40.7579	NA					1.3267	1.8856	4.92904	1.89362	-0.887323	0.74657	0.74657	NA
ENST00000538465	0.000533201	0.00373474	3.70761	40.7565	MAP2K4	mitogen-activated protein kinase kinase 4				1.07048	1.45605	4.26799	0.732842	-0.552761	0.986057	0.986057	ENSG00000065559
ENST00000474209	1.83958e-05	0.000182664	3.70696	40.7297	CYTH2					0.865399	1.57293	4.34978	0.205055	0.0790909	0.918319	0.918319	ENSG00000105443
ENST00000490406	4.4218e-05	0.000406428	3.70677	40.7219	SERBP1					0.907574	1.16024	4.13629	0.0712514	-0.0534365	1.16428	1.16428	ENSG00000142864
ENST00000373236	0.000250073	0.00191754	3.70663	40.7165	SAR1A	secretion associated Ras related GTPase 1A	GO:0000166	nucleotide binding	Interacting selectively and non-covalently with a nucleotide, any compound consisting of a nucleoside that is esterified with (ortho)phosphate or an oligophosphate at any hydroxyl group on the ribose or deoxyribose. [GOC:mah, ISBN:0198547684]	1.01214	3.11085	5.35105	0.620862	0.91577	0.240386	0.91577	ENSG00000079332
ENST00000460013	0.000356289	0.00262346	3.70638	40.7061	SLC25A5					1.03805	1.16004	4.32152	0.451928	-0.201493	1.1644	1.1644	ENSG00000005022
ENST00000238607	0.00286573	0.0158786	3.70359	40.5929	PGF	placental growth factor	GO:0016020	membrane	A lipid bilayer along with all the proteins and protein complexes embedded in it an attached to it. [GOC:dos, GOC:mah, ISBN:0815316194]	1.24207	3.57729	5.96627	0.501264	1.81285	0.130176	1.81285	ENSG00000119630
ENST00000495642	0.00160702	0.00974111	3.70152	40.5088	TRMT10C	tRNA methyltransferase 10C, mitochondrial RNase P subunit	GO:0005739	mitochondrion	A semiautonomous, self replicating organelle that occurs in varying numbers, shapes, and sizes in the cytoplasm of virtually all eukaryotic cells. It is notably the site of tissue respiration. [GOC:giardia, ISBN:0198506732]	1.17336	1.96923	4.90787	1.36178	-0.3649	0.703388	0.703388	ENSG00000174173
ENST00000423209	0.000880312	0.00579615	3.70025	40.4575	PIK3R3	phosphoinositide-3-kinase regulatory subunit 3	GO:0005515	protein binding	Interacting selectively and non-covalently with any protein or protein complex (a complex of two or more proteins that may include other nonprotein molecules). [GOC:go_curators]	1.11245	1.15698	4.12106	0.690012	-0.673143	1.1663	1.1663	ENSG00000117461
ENST00000568620	2.21742e-16	9.1845e-15	3.69959	40.4309	ATP6V0D1					0.450637	3.79107	4.27266	0.212471	-0.00427244	0.0921396	0.0921396	ENSG00000159720
ENST00000460012	5.94345e-05	0.000531456	3.69904	40.4085	PLCH1	phospholipase C eta 1	GO:0004435	phosphatidylinositol phospholipase C activity	Catalysis of the reaction: 1-phosphatidyl-1D-myo-inositol 4,5-bisphosphate + H(2)O = 1,2-diacylglycerol + 1D-myo-inositol 1,4,5-trisphosphate + H(+). [EC:3.1.4.11, RHEA:23915]	0.921295	1.15637	4.11487	0.1065	-0.0939963	1.16668	1.16668	ENSG00000114805
ENST00000482205	7.60114e-05	0.000661714	3.69811	40.371	HTRA2					0.93466	1.78764	4.62266	0.511729	0.138087	0.798654	0.798654	ENSG00000115317
ENST00000523441	0.000299034	0.00224476	3.69775	40.3565	SDCBP					1.02257	3.17509	5.35679	0.0975934	1.47088	0.222507	1.47088	ENSG00000137575
ENST00000550455	6.30526e-06	6.89517e-05	3.69745	40.3444	CCT2					0.818766	1.71341	4.48019	0.166339	0.307216	0.839227	0.839227	ENSG00000166226
ENST00000488325	1.23468e-06	1.55255e-05	3.69542	40.2627	HLA-DOB	major histocompatibility complex, class II, DO beta				0.761945	1.82159	4.32652	0.0904329	0.196655	0.780407	0.780407	ENSG00000241106
ENST00000592131	6.69179e-05	0.000590872	3.69405	40.2072	ATP4A					0.926526	1.15388	4.11196	0.119451	-0.0967368	1.16822	1.16822	ENSG00000105675
ENST00000395528	8.84727e-05	0.000757911	3.69355	40.1871	LVRN	laeverin	GO:0006508	proteolysis	The hydrolysis of proteins into smaller polypeptides and/or amino acids by cleavage of their peptide bonds. [GOC:bf, GOC:mah]	0.942181	1.15363	4.13046	0.163179	-0.115957	1.16838	1.16838	ENSG00000172901
ENST00000531848	6.84106e-06	7.44019e-05	3.69355	40.1871	HPS5	HPS5, biogenesis of lysosomal organelles complex 2 subunit 2				0.821048	1.67354	4.4807	0.149801	0.335225	0.861379	0.861379	ENSG00000110756
ENST00000534081	8.72159e-05	0.000748514	3.69285	40.1592	RP11-872D17.8					0.941177	1.15328	4.11615	0.160127	-0.128868	1.16859	1.16859	ENSG00000254979
ENST00000520402	0.000126897	0.00104382	3.69262	40.1501	AZIN1	antizyme inhibitor 1	GO:0043085	positive regulation of catalytic activity	Any process that activates or increases the activity of an enzyme. [GOC:ebc, GOC:jl, GOC:tb, GOC:vw]	0.963527	1.15317	4.14849	0.223912	-0.151599	1.16866	1.16866	ENSG00000155096
ENST00000515415	5.92187e-08	9.23938e-07	3.69242	40.1419	PLK2					0.681114	3.19562	4.11927	0.47885	-0.442498	0.217025	0.217025	ENSG00000145632
ENST00000471113	0.00121363	0.00762383	3.68933	40.018	RMND5A					1.14021	1.15431	4.14156	0.782163	-0.709392	1.16796	1.16796	ENSG00000153561
ENST00000489304	2.05794e-05	0.000202202	3.68795	39.9628	CD40					0.866019	1.95295	4.91413	0.413275	0.629018	0.711708	0.711708	ENSG00000101017
ENST00000524179	0.00177152	0.0105971	3.6877	39.9527	HNRNPH1					1.17965	2.31506	5.74964	1.14094	0.946443	0.537758	0.946443	ENSG00000169045
ENST00000522632	7.93806e-05	0.000686689	3.68732	39.9378	ENY2					0.934384	1.89084	4.7554	0.565779	0.279843	0.743831	0.743831	ENSG00000120533
ENST00000431684	0.00284781	0.0157948	3.68722	39.9335	PRR14L	proline rich 14 like				1.23578	2.37818	5.91126	1.09435	1.19639	0.510036	1.19639	ENSG00000183530
ENST00000368731	8.52664e-06	9.0863e-05	3.68686	39.9194	TRAF3IP2					0.828227	1.92057	4.82124	0.300559	0.628627	0.72838	0.72838	ENSG00000056972
ENST00000475134	0.00200243	0.0117636	3.68481	39.8374	TBC1D23	TBC1 domain family member 23				1.19254	1.14926	4.10381	0.96215	-0.924064	1.17109	1.17109	ENSG00000036054
ENST00000479990	2.31069e-36	3.80427e-34	3.68181	39.718	HLA-B					0.292372	4.46976	4.08125	0.0969208	-0.078747	0.0313011	0.0313011	ENSG00000206450
ENST00000612727	0.00818406	0.0379955	3.68068	39.6733	TBC1D3L	TBC1 domain family member 3L	GO:0016020	membrane	A lipid bilayer along with all the proteins and protein complexes embedded in it an attached to it. [GOC:dos, GOC:mah, ISBN:0815316194]	1.39189	2.37233	5.9836	2.39345	0.00577724	0.512571	0.512571	ENSG00000274512
ENST00000567110	0.000317065	0.00236333	3.68018	39.6535	NUDT21					1.022	1.86151	4.86708	0.807526	0.197423	0.759213	0.759213	ENSG00000167005
ENST00000459917	3.24335e-06	3.74953e-05	3.67979	39.6381	MFSD2A					0.790541	2.71453	4.81221	0.432812	0.504621	0.373704	0.504621	ENSG00000168389
ENST00000609189	0.00163298	0.00987928	3.67527	39.4594	CRADD					1.16677	2.04487	5.1372	1.37673	-0.0205897	0.665304	0.665304	ENSG00000169372
ENST00000525660	0.00172245	0.0103356	3.67413	39.4144	AASDHPPT	aminoadipate-semialdehyde dehydrogenase-phosphopantetheinyl transferase	GO:0000287	magnesium ion binding	Interacting selectively and non-covalently with magnesium (Mg) ions. [GOC:ai]	1.17222	2.29181	5.69869	0.485088	1.57606	0.548176	1.57606	ENSG00000149313
ENST00000593939	5.07591e-05	0.000460734	3.67356	39.3918	PLAUR	plasminogen activator, urokinase receptor	GO:0038195	urokinase plasminogen activator signaling pathway	A series of molecular signals initiated by the binding of urokinase plasminogen activator to a receptor on the surface of a target cell, and ending with regulation of a downstream cellular process, e.g. transcription. [GOC:gap, PMID:9417082]	0.90658	1.14363	4.09256	0.0582531	-0.00318571	1.17458	1.17458	ENSG00000011422
ENST00000603323	0.000201271	0.00157775	3.67312	39.3744	HEATR9	HEAT repeat containing 9				0.988083	1.14341	4.19805	0.289746	-0.101604	1.17472	1.17472	ENSG00000270379
ENST00000454990	0.00274413	0.0153135	3.67044	39.269	MIS18BP1	MIS18 binding protein 1				1.22551	1.14207	4.32571	1.07725	-0.722153	1.17555	1.17555	ENSG00000129534
ENST00000437869	0.000191246	0.00150693	3.66732	39.1468	MEIS1	Meis homeobox 1				0.983114	1.9239	4.87949	0.72311	0.33279	0.72666	0.72666	ENSG00000143995
ENST00000559006	0.00238357	0.0136015	3.66612	39.1	RAB8B	RAB8B, member RAS oncogene family	GO:0005622	intracellular	The living contents of a cell; the matter contained within (but not including) the plasma membrane, usually taken to exclude large vacuoles and masses of secretory or ingested material. In eukaryotes it includes the nucleus and cytoplasm. [ISBN:0198506732]	1.20686	1.13991	4.05909	1.00787	-0.97418	1.17689	1.17689	ENSG00000166128
ENST00000453658	0.0103335	0.0457942	3.66551	39.0762	TJP2	tight junction protein 2	GO:0004385	guanylate kinase activity	Catalysis of the reaction: ATP + GMP = ADP + GDP. [EC:2.7.4.8]	1.42935	1.13961	4.3271	1.88748	-1.51711	1.17708	1.17708	ENSG00000119139
ENST00000515015	0.00113672	0.00721611	3.66524	39.0655	IK					1.12628	1.13947	4.18726	0.725585	-0.529246	1.17716	1.17716	ENSG00000113141
ENST00000531357	0.000110769	0.000926149	3.66471	39.0449	FAU					0.948006	2.96849	5.10749	0.452773	0.8953	0.283877	0.8953	ENSG00000149806
ENST00000473781	8.82651e-05	0.000756518	3.66459	39.0403	BAG1	BCL2 associated athanogene 1	GO:0051087	chaperone binding	Interacting selectively and non-covalently with a chaperone protein, a class of proteins that bind to nascent or unfolded polypeptides and ensure correct folding or transport. [http://www.onelook.com]	0.934661	1.13915	4.07201	0.133026	-0.0789823	1.17736	1.17736	ENSG00000107262
ENST00000462023	0.00172058	0.0103291	3.66429	39.0283	NFE2L2					1.16896	1.139	4.31652	0.872249	-0.511727	1.17746	1.17746	ENSG00000116044
ENST00000459780	1.11959e-05	0.000116485	3.66301	38.9786	ADAMTS9	ADAM metallopeptidase with thrombospondin type 1 motif 9	GO:0006508	proteolysis	The hydrolysis of proteins into smaller polypeptides and/or amino acids by cleavage of their peptide bonds. [GOC:bf, GOC:mah]	0.833889	1.6025	4.28929	0.141617	0.188378	0.90144	0.90144	ENSG00000163638
ENST00000538530	1.38393e-05	0.000141295	3.66184	38.9327	TCP1	t-complex 1	GO:0006457	protein folding	The process of assisting in the covalent and noncovalent assembly of single chain polypeptides or multisubunit complexes into the correct tertiary structure. [GOC:go_curators, GOC:rb]	0.842499	1.79156	4.63517	0.268169	0.497408	0.796539	0.796539	ENSG00000120438
ENST00000552247	0.00117246	0.00739997	3.66153	38.921	RBMS2	RNA binding motif single stranded interacting protein 2	GO:0003723	RNA binding	Interacting selectively and non-covalently with an RNA molecule or a portion thereof. [GOC:mah]	1.12819	1.97223	4.87033	1.20736	-0.147005	0.701855	0.701855	ENSG00000076067
ENST00000540176	0.0102987	0.0456801	3.65649	38.725	STAT1	signal transducer and activator of transcription 1	GO:0005634	nucleus	A membrane-bounded organelle of eukaryotic cells in which chromosomes are housed and replicated. In most cells, the nucleus contains all of the cell's chromosomes except the organellar chromosomes, and is the site of RNA synthesis and processing. In some species, or in specialized cell types, RNA metabolism or DNA replication may be absent. [GOC:go_curators]	1.42518	2.46808	6.44832	1.66737	1.37932	0.471987	1.37932	ENSG00000115415
ENST00000618182	0.00520866	0.0262379	3.65209	38.5551	MYH7B	myosin heavy chain 7B	GO:0016459	myosin complex	A protein complex, formed of one or more myosin heavy chains plus associated light chains and other proteins, that functions as a molecular motor; uses the energy of ATP hydrolysis to move actin filaments or to move vesicles or other cargo on fixed actin filaments; has magnesium-ATPase activity and binds actin. Myosin classes are distinguished based on sequence features of the motor, or head, dom…	1.30719	1.1984	4.06164	1.4224	-1.347	1.14073	1.14073	ENSG00000078814
ENST00000326470	0.000376726	0.00275414	3.65161	38.5367	SSH1	slingshot protein phosphatase 1	GO:0003677	DNA binding	Any molecular function by which a gene product interacts selectively and non-covalently with DNA (deoxyribonucleic acid). [GOC:dph, GOC:jl, GOC:tb, GOC:vw]	1.02692	2.12682	5.26577	0.795513	0.786346	0.625164	0.786346	ENSG00000084112
ENST00000472697	1.17628e-06	1.48567e-05	3.65097	38.5121	XRN1					0.751292	2.39885	4.49309	0.345522	0.272241	0.501137	0.501137	ENSG00000114127
ENST00000550961	0.00023667	0.00182448	3.65094	38.511	GOLGA2P10					0.993111	2.58718	4.65528	1.05587	-0.235286	0.423532	0.423532	ENSG00000255769
ENST00000478990	0.000312008	0.00233067	3.65063	38.499	KMT2E	lysine methyltransferase 2E				1.01262	2.12206	5.22862	0.677252	0.86086	0.627461	0.86086	ENSG00000005483
ENST00000472045	5.79384e-84	5.84072e-81	3.65053	38.4952	IRF1					0.188029	5.40133	4.04035	0.0206166	0.0324158	0.0135138	0.0324158	ENSG00000125347
ENST00000495194	0.00372048	0.0197922	3.6501	38.4786	ABCF1					1.25825	2.3552	5.89681	1.76526	0.609526	0.520032	0.609526	ENSG00000225989
ENST00000519115	6.33478e-06	6.92629e-05	3.6494	38.4516	SDCBP					0.808302	2.60973	4.65368	0.565501	0.257309	0.414528	0.414528	ENSG00000137575
ENST00000398495	0.00860124	0.0395525	3.64783	38.3914	MBD1	methyl-CpG binding domain protein 1	GO:0005634	nucleus	A membrane-bounded organelle of eukaryotic cells in which chromosomes are housed and replicated. In most cells, the nucleus contains all of the cell's chromosomes except the organellar chromosomes, and is the site of RNA synthesis and processing. In some species, or in specialized cell types, RNA metabolism or DNA replication may be absent. [GOC:go_curators]	1.38832	2.48501	6.30494	1.00004	1.89112	0.465016	1.89112	ENSG00000141644
ENST00000438180	0.0005872	0.00406431	3.64689	38.3552	GSE1	Gse1 coiled-coil protein				1.06093	2.16285	5.27978	1.08044	0.531853	0.607906	0.607906	ENSG00000131149
ENST00000522954	5.46617e-05	0.000492505	3.64486	38.2775	ENO3					0.903368	1.12928	3.99832	0.0406168	-0.0245976	1.1835	1.1835	ENSG00000108515
ENST00000477076	0.000657031	0.0044926	3.64161	38.153	KLHL7					1.06889	1.12766	4.03863	0.529275	-0.453975	1.18451	1.18451	ENSG00000122550
ENST00000466101	1.5031e-05	0.000152088	3.63997	38.0908	CCNL1					0.840984	1.53186	4.23185	0.11894	0.202347	0.94194	0.94194	ENSG00000163660
ENST00000482794	0.00012622	0.0010389	3.63686	37.9725	ATP11B					0.948651	2.06083	5.04796	0.350371	0.999537	0.657391	0.999537	ENSG00000058063
ENST00000556735	5.47477e-06	6.06492e-05	3.63607	37.9426	SAV1	salvador family WW domain containing protein 1	GO:0005622	intracellular	The living contents of a cell; the matter contained within (but not including) the plasma membrane, usually taken to exclude large vacuoles and masses of secretory or ingested material. In eukaryotes it includes the nucleus and cytoplasm. [ISBN:0198506732]	0.799889	1.68172	4.35984	0.102919	0.38899	0.856816	0.856816	ENSG00000151748
ENST00000400379	8.09593e-05	0.000699491	3.63432	37.876	ICOSLG	ICOS ligand	GO:0016021	integral component of membrane	The component of a membrane consisting of the gene products and protein complexes having at least some part of their peptide sequence embedded in the hydrophobic region of the membrane. [GOC:dos, GOC:go_curators]	0.922054	1.12401	3.97575	0.0884996	-0.0719077	1.18678	1.18678	ENSG00000160223
ENST00000441983	0.00209467	0.0122102	3.63383	37.8576	TRAPPC12	trafficking protein particle complex 12				1.18117	1.12377	4.06745	0.905811	-0.773276	1.18693	1.18693	ENSG00000171853
ENST00000366958	1.99993e-05	0.000196945	3.63311	37.8301	PROX1	prospero homeobox 1	GO:0000981	RNA polymerase II transcription factor activity, sequence-specific DNA binding	Interacting selectively and non-covalently with a specific DNA sequence in order to modulate transcription by RNA polymerase II. The transcription factor may or may not also interact selectively with a protein or macromolecular complex. [GOC:txnOH]	0.851862	2.39118	4.50396	0.584076	0.0960852	0.504427	0.504427	ENSG00000117707
ENST00000431118	0.00151893	0.00928705	3.63183	37.7817	CYP20A1	cytochrome P450 family 20 subfamily A member 1				1.14531	1.3214	4.00676	0.901686	-0.839542	1.06592	1.06592	ENSG00000119004
ENST00000519834	5.75857e-05	0.000516545	3.63182	37.7815	ENO3					0.902878	1.12276	4.00991	0.035229	0.030869	1.18755	1.18755	ENSG00000108515
ENST00000547345	0.00535769	0.0268503	3.63003	37.714	DCTN2					1.30356	2.40636	5.99226	0.850323	1.69859	0.497924	1.69859	ENSG00000175203
ENST00000481641	7.18367e-05	0.000629132	3.62909	37.6785	CLK1					0.914101	2.03658	4.66455	0.583939	0.307889	0.669431	0.669431	ENSG00000013441
ENST00000557725	0.000130639	0.0010699	3.62835	37.6506	LGMN					0.948526	2.06103	5.02912	0.446322	0.903231	0.657294	0.903231	ENSG00000100600
ENST00000379213	0.00315737	0.0172236	3.62769	37.626	STRN	striatin	GO:0045211	postsynaptic membrane	A specialized area of membrane facing the presynaptic membrane on the tip of the nerve ending and separated from it by a minute cleft (the synaptic cleft). Neurotransmitters cross the synaptic cleft and transmit the signal to the postsynaptic membrane. [ISBN:0198506732]	1.2289	1.1207	3.99969	1.07645	-1.01191	1.18884	1.18884	ENSG00000115808
ENST00000620743	5.9506e-05	0.00053195	3.62741	37.6152	JAG1					0.903518	1.12056	3.98721	0.0355871	0.0141429	1.18893	1.18893	ENSG00000101384
ENST00000556536	6.82502e-05	0.00060134	3.62496	37.5232	TUBB3	tubulin beta 3 class III	GO:0005874	microtubule	Any of the long, generally straight, hollow tubes of internal diameter 12-15 nm and external diameter 24 nm found in a wide variety of eukaryotic cells; each consists (usually) of 13 protofilaments of polymeric tubulin, staggered in such a manner that the tubulin monomers are arranged in a helical pattern on the microtubular surface, and with the alpha/beta axes of the tubulin subunits parallel t…	0.910267	1.11933	3.96564	0.0531861	-0.0237568	1.18969	1.18969	ENSG00000258947
ENST00000509490	4.28607e-14	1.39726e-12	3.62461	37.5101	PDGFRA	platelet derived growth factor receptor alpha	GO:0043234	protein complex	A stable macromolecular complex composed (only) of two or more polypeptide subunits along with any covalently attached molecules (such as lipid anchors or oligosaccharide) or non-protein prosthetic groups (such as nucleotides or metal ions). Prosthetic group in this context refers to a tightly bound cofactor. The component polypeptide subunits may be identical. [GOC:go_curators, http://www.ebi.ac…	0.479953	5.1446	4.21776	0.19828	0.147253	0.0164284	0.147253	ENSG00000134853
ENST00000398595	0.00243903	0.0138528	3.62277	37.4412	HMOX2	heme oxygenase 2	GO:0004392	heme oxygenase (decyclizing) activity	Catalysis of the reaction: heme + 3 donor-H2 + 3 O2 = biliverdin + Fe2+ + CO + 3 acceptor + 3 H2O. [EC:1.14.99.3]	1.19532	1.11824	4.04665	0.952799	-0.816164	1.19037	1.19037	ENSG00000103415
ENST00000367441	0.0104842	0.0463334	3.62208	37.4154	TROVE2	TROVE domain family member 2	GO:0030529	intracellular ribonucleoprotein complex	An intracellular macromolecular complex containing both protein and RNA molecules. [GOC:krc, GOC:vesicles]	1.41519	1.11789	4.0449	1.81354	-1.67722	1.19059	1.19059	ENSG00000116747
ENST00000529955	0.0019251	0.0113697	3.62124	37.384	BBS1					1.16756	1.11747	3.93568	0.853941	-0.851866	1.19085	1.19085	ENSG00000174483
ENST00000602230	6.70638e-05	0.000591841	3.61991	37.3342	BRD4					0.908049	1.11681	3.96129	0.0455645	-0.00785299	1.19127	1.19127	ENSG00000141867
ENST00000618939	0.00438304	0.0227271	3.61898	37.2994	CNOT3					1.27018	3.10343	5.86512	1.47591	0.944108	0.24252	0.944108	ENSG00000088038
ENST00000466670	0.0031177	0.0170483	3.61774	37.2533	THAP7					1.22391	1.11572	4.06283	1.05499	-0.884474	1.19194	1.19194	ENSG00000184436
ENST00000477649	0.000261073	0.00199255	3.61704	37.2271	VMA21					0.990658	1.11537	3.94212	0.279945	-0.2584	1.19216	1.19216	ENSG00000160131
ENST00000518802	0.00693328	0.0331855	3.61673	37.2157	RNF145	ring finger protein 145	GO:0008270	zinc ion binding	Interacting selectively and non-covalently with zinc (Zn) ions. [GOC:ai]	1.33951	3.74078	6.07738	1.63428	1.05717	0.100227	1.05717	ENSG00000145860
ENST00000592555	0.00165303	0.00998031	3.61667	37.2133	SAFB					1.14947	1.11519	4.02364	0.789636	-0.665191	1.19228	1.19228	ENSG00000160633
ENST00000426362	0.000767245	0.00513791	3.61585	37.1829	TXNL4B	thioredoxin like 4B	GO:0000245	spliceosomal complex assembly	The aggregation, arrangement and bonding together of a spliceosomal complex, a ribonucleoprotein apparatus that catalyzes nuclear mRNA splicing via transesterification reactions. [PMID:9476892]	1.07475	2.18798	5.30843	0.679923	1.05272	0.59601	1.05272	ENSG00000140830
ENST00000216879	0.000180227	0.00142662	3.61472	37.1411	NSFL1C	NSFL1 cofactor	GO:0008289	lipid binding	Interacting selectively and non-covalently with a lipid. [GOC:ai]	0.965154	1.11422	4.09567	0.204401	0.0153523	1.19288	1.19288	ENSG00000088833
ENST00000494096	6.70455e-05	0.00059176	3.61424	37.1232	C3orf52					0.906613	1.11397	3.93774	0.0398878	-0.0162445	1.19303	1.19303	ENSG00000114529
ENST00000538320	0.00261033	0.0146895	3.61408	37.1173	MAFF	MAF bZIP transcription factor F	GO:0001228	transcriptional activator activity, RNA polymerase II transcription regulatory region sequence-specific binding	Interacting selectively and non-covalently with a sequence of DNA that is in the transcription regulatory region for RNA polymerase II (RNAP II) in order to activate or increase the frequency, rate or extent of transcription from the RNAP II promoter. [GOC:krc]	1.20059	1.11389	4.02418	0.96905	-0.836927	1.19308	1.19308	ENSG00000185022
ENST00000302472	1.20473e-59	5.72036e-57	3.61286	37.072	PTGER4	prostaglandin E receptor 4	GO:0004871	signal transducer activity	Conveys a signal across a cell to trigger a change in cell function or state. A signal is a physical entity or change in state that is used to transfer information in order to trigger a response. [GOC:go_curators]	0.221814	4.46718	3.92005	0.0424019	-0.0371352	0.0314002	0.0314002	ENSG00000171522
ENST00000437623	0.000466703	0.0033244	3.61104	37.0044	TANK	TRAF family member associated NFKB activator				1.03197	1.11237	3.93754	0.403406	-0.371321	1.19403	1.19403	ENSG00000136560
ENST00000533539	0.000513055	0.0036145	3.60993	36.9633	HOOK3	hook microtubule tethering protein 3				1.03917	1.7262	4.37019	0.787651	-0.211751	0.832169	0.832169	ENSG00000168172
ENST00000594504	6.61931e-05	0.000584945	3.60847	36.9095	UPF1					0.904476	1.11109	3.94202	0.0322818	0.0123487	1.19483	1.19483	ENSG00000005007
ENST00000603544	0.00278627	0.0155078	3.607	36.8554	KIAA0391	KIAA0391	GO:0042645	mitochondrial nucleoid	The region of a mitochondrion to which the DNA is confined. [GOC:jl]	1.2062	2.31508	5.64904	0.526323	1.65606	0.537751	1.65606	ENSG00000100890
ENST00000463161	3.4839e-06	3.99731e-05	3.60699	36.8548	HLA-DOB	major histocompatibility complex, class II, DO beta				0.777366	1.75567	4.12673	0.0904329	0.189104	0.816013	0.816013	ENSG00000243612
ENST00000472450	3.4839e-06	3.99731e-05	3.60699	36.8548	HLA-DOB	major histocompatibility complex, class II, DO beta	GO:0042613	MHC class II protein complex	A transmembrane protein complex composed of an MHC class II alpha and MHC class II beta chain, and with or without a bound peptide or polysaccharide antigen. [GOC:add, GOC:jl, ISBN:0120781859, PMID:15928678]	0.777366	1.75567	4.12673	0.0904329	0.189104	0.816013	0.816013	ENSG00000239457
ENST00000509678	0.000383337	0.00279561	3.60594	36.8161	CHIC2					1.01539	1.10982	3.94524	0.350889	-0.295382	1.19562	1.19562	ENSG00000109220
ENST00000558880	1.99181e-05	0.000196264	3.60088	36.6306	TRAF3					0.844127	1.54711	4.19134	0.13568	0.241111	0.933145	0.933145	ENSG00000131323
ENST00000578901	0.00194865	0.0114909	3.59929	36.5724	MED24	microRNA 6884				1.16183	1.1065	3.93385	0.827082	-0.767863	1.1977	1.1977	ENSG00000008838
ENST00000479469	0.00220588	0.0127552	3.59878	36.5537	ZNF37A					1.17568	1.10624	3.91551	0.875487	-0.837805	1.19786	1.19786	ENSG00000075407
ENST00000552080	0.000230584	0.0017853	3.59803	36.5263	SARNP	SAP domain containing ribonucleoprotein	GO:0043231	intracellular membrane-bounded organelle	Organized structure of distinctive morphology and function, bounded by a single or double lipid bilayer membrane and occurring within the cell. Includes the nucleus, mitochondria, plastids, vacuoles, and vesicles. Excludes the plasma membrane. [GOC:go_curators]	0.976953	1.99927	5.02907	0.569102	0.862553	0.688146	0.862553	ENSG00000205323
ENST00000428179	0.0022733	0.0130908	3.59551	36.4343	SLC4A7	solute carrier family 4 member 7	GO:0016021	integral component of membrane	The component of a membrane consisting of the gene products and protein complexes having at least some part of their peptide sequence embedded in the hydrophobic region of the membrane. [GOC:dos, GOC:go_curators]	1.17809	1.10461	3.9948	0.882956	-0.737335	1.19888	1.19888	ENSG00000033867
ENST00000471171	1.25742e-05	0.000129407	3.59461	36.4015	GBP5					0.823057	1.67982	4.30488	0.158258	0.377389	0.857876	0.857876	ENSG00000154451
ENST00000496476	7.22516e-05	0.000632512	3.5941	36.3828	STX6					0.9056	1.1039	3.88481	0.0308461	-0.0189057	1.19932	1.19932	ENSG00000135823
ENST00000495015	1.93413e-05	0.000191069	3.5937	36.3684	DNAJA1					0.841151	1.67389	4.41637	0.200117	0.477336	0.861184	0.861184	ENSG00000086061
ENST00000437719	0.000232325	0.00179584	3.59183	36.3005	DKC1	microRNA 664b	GO:0016021	integral component of membrane	The component of a membrane consisting of the gene products and protein complexes having at least some part of their peptide sequence embedded in the hydrophobic region of the membrane. [GOC:dos, GOC:go_curators]	0.975777	1.10277	3.93719	0.228183	-0.144657	1.20003	1.20003	ENSG00000130826
ENST00000503802	0.00140012	0.00863803	3.5896	36.2195	DMXL1	Dmx like 1				1.12364	3.29183	5.38063	0.170781	1.72306	0.192828	1.72306	ENSG00000172869
ENST00000381403	0.000495031	0.0035022	3.589	36.198	ESM1	endothelial cell specific molecule 1	GO:0005171	hepatocyte growth factor receptor binding	Interacting selectively and non-covalently with the hepatocyte growth factor receptor. [GOC:ai]	1.03031	2.09644	5.13812	0.273487	1.31881	0.639902	1.31881	ENSG00000164283
ENST00000544313	0.0109914	0.0481109	3.5885	36.1799	RBM7	RNA binding motif protein 7	GO:0000166	nucleotide binding	Interacting selectively and non-covalently with a nucleotide, any compound consisting of a nucleoside that is esterified with (ortho)phosphate or an oligophosphate at any hydroxyl group on the ribose or deoxyribose. [GOC:mah, ISBN:0198547684]	1.41114	1.1011	3.86975	1.78593	-1.77775	1.20107	1.20107	ENSG00000076053
ENST00000468362	0.000566929	0.0039415	3.58808	36.1644	EIF4A2					1.04094	1.99944	4.92319	0.93727	0.388862	0.68806	0.68806	ENSG00000156976
ENST00000265605	0.00238911	0.01362	3.58785	36.1562	ALDH8A1	aldehyde dehydrogenase 8 family member A1	GO:0001758	retinal dehydrogenase activity	Catalysis of the reaction: retinal + NAD+ + H2O = retinoate + NADH. Acts on both 11-trans and 13-cis forms of retinal. [EC:1.2.1.36]	1.18136	1.10078	4.07992	0.892153	-0.619495	1.20127	1.20127	ENSG00000118514
ENST00000514611	0.00219817	0.0127185	3.58637	36.1028	PFDN1					1.17123	1.10004	3.90087	0.855923	-0.803102	1.20173	1.20173	ENSG00000113068
ENST00000540578	0.000317604	0.00236659	3.58618	36.096	ANKRD12					0.996023	1.09994	3.91788	0.286299	-0.211711	1.20179	1.20179	ENSG00000101745
ENST00000561397	0.00107559	0.00688342	3.5852	36.0605	AP4E1					1.0964	1.09945	4.08233	0.601044	-0.318249	1.2021	1.2021	ENSG00000081014
ENST00000438763	0.00997388	0.0445593	3.58185	35.9399	HLA-DOB	major histocompatibility complex, class II, DO beta	GO:0042613	MHC class II protein complex	A transmembrane protein complex composed of an MHC class II alpha and MHC class II beta chain, and with or without a bound peptide or polysaccharide antigen. [GOC:add, GOC:jl, ISBN:0120781859, PMID:15928678]	1.39007	1.09778	3.8647	1.69531	-1.67556	1.20315	1.20315	ENSG00000241106
ENST00000464072	9.42383e-05	0.000801809	3.58104	35.9109	STAT1					0.917048	1.09737	3.91124	0.0580644	0.0220415	1.2034	1.2034	ENSG00000115415
ENST00000377704	0.00866113	0.0397457	3.57804	35.8032	MGME1	mitochondrial genome maintenance exonuclease 1	GO:0005739	mitochondrion	A semiautonomous, self replicating organelle that occurs in varying numbers, shapes, and sizes in the cytoplasm of virtually all eukaryotic cells. It is notably the site of tissue respiration. [GOC:giardia, ISBN:0198506732]	1.36299	2.44328	6.06998	0.64714	2.13945	0.482312	2.13945	ENSG00000125871
ENST00000571988	0.00640372	0.0311174	3.57793	35.7994	RSL1D1	ribosomal L1 domain containing 1				1.31235	1.09582	3.94977	1.37901	-1.24239	1.20437	1.20437	ENSG00000171490
ENST00000562556	0.00199951	0.0117496	3.57761	35.788	BCAR1	BCAR1, Cas family scaffolding protein				1.15769	2.25205	5.44809	0.352164	1.6582	0.566243	1.6582	ENSG00000050820
ENST00000495432	2.78136e-05	0.0002668	3.57603	35.7313	MAP7D3					0.853332	1.6745	4.36723	0.231417	0.432131	0.860845	0.860845	ENSG00000129680
ENST00000538596	0.003779	0.0200602	3.57497	35.6935	CPNE8	copine 8	GO:0003674	molecular_function	Elemental activities, such as catalysis or binding, describing the actions of a gene product at the molecular level. A given gene product may exhibit one or more molecular functions. [GOC:go_curators]	1.23443	1.09434	4.37714	1.08043	-0.401653	1.2053	1.2053	ENSG00000139117
ENST00000549176	0.0100961	0.0449367	3.57426	35.6682	KRT8					1.3894	1.09398	3.91525	1.69013	-1.58682	1.20552	1.20552	ENSG00000170421
ENST00000517293	9.49026e-06	0.000100251	3.57298	35.6226	AGO2					0.80682	1.7813	4.42942	0.174358	0.5751	0.802081	0.802081	ENSG00000123908
ENST00000463119	0.00014584	0.00118271	3.56947	35.4977	TOX4					0.939817	1.09159	3.84397	0.117864	-0.090816	1.20702	1.20702	ENSG00000092203
ENST00000525003	0.00278118	0.0154807	3.5692	35.4883	IL32					1.19334	2.27566	5.53062	1.15687	0.979213	0.555475	0.979213	ENSG00000008517
ENST00000469631	5.88597e-06	6.47773e-05	3.56599	35.3746	EZH2					0.787118	1.8701	4.02168	0.174636	0.0838475	0.754696	0.754696	ENSG00000106462
ENST00000479759	0.000337398	0.00249868	3.5657	35.3643	CAP1					0.994686	2.0622	5.00155	0.649901	0.834199	0.656716	0.834199	ENSG00000131236
ENST00000578917	0.000102423	0.000862645	3.56256	35.2535	TRAF4					0.917057	1.48316	4.064	0.291277	0.0292709	0.970214	0.970214	ENSG00000076604
ENST00000354882	0.00564178	0.0280594	3.56098	35.1977	TMEM205	transmembrane protein 205	GO:0016021	integral component of membrane	The component of a membrane consisting of the gene products and protein complexes having at least some part of their peptide sequence embedded in the hydrophobic region of the membrane. [GOC:dos, GOC:go_curators]	1.28653	2.35084	5.79035	0.454814	2.02791	0.521943	2.02791	ENSG00000105518
ENST00000534285	0.00142286	0.0087626	3.56081	35.1918	RRM1	ribonucleotide reductase catalytic subunit M1	GO:0005737	cytoplasm	All of the contents of a cell excluding the plasma membrane and nucleus, but including other subcellular structures. [ISBN:0198547684]	1.11625	1.08726	3.93626	0.659299	-0.493751	1.20973	1.20973	ENSG00000167325
ENST00000558469	0.00387183	0.0204684	3.56016	35.1688	CUX1					1.23256	1.93891	5.10343	1.55991	0.0663579	0.718914	0.718914	ENSG00000257923
ENST00000527330	8.59057e-06	9.14551e-05	3.56009	35.1665	CARS	cysteinyl-tRNA synthetase				0.800037	1.88276	4.57035	0.16515	0.794939	0.748053	0.794939	ENSG00000110619
ENST00000493288	2.52595e-07	3.56434e-06	3.55892	35.1252	PGD					0.690279	2.7508	3.90289	0.354705	-0.225804	0.360023	0.360023	ENSG00000142657
ENST00000487150	0.00789181	0.0369291	3.55479	34.9804	LIMS3	LIM zinc finger domain containing 3	GO:0046872	metal ion binding	Interacting selectively and non-covalently with any metal ion. [GOC:ai]	1.33806	1.08425	3.93732	1.47401	-1.29105	1.21162	1.21162	ENSG00000256977
ENST00000508368	0.000176148	0.00139872	3.5533	34.9285	DHX15					0.947301	1.0835	3.96832	0.133988	0.0916714	1.21208	1.21208	ENSG00000109606
ENST00000496774	0.000140559	0.00114356	3.55192	34.8803	MX2					0.932953	1.08281	3.79525	0.0930887	-0.0800873	1.21251	1.21251	ENSG00000183486
ENST00000435414	0.000216678	0.00168603	3.5514	34.8619	TFPI	tissue factor pathway inhibitor	GO:0005576	extracellular region	The space external to the outermost structure of a cell. For cells without external protective or external encapsulating structures this refers to space outside of the plasma membrane. This term covers the host cell environment outside an intracellular parasite. [GOC:go_curators]	0.960165	1.08255	3.80253	0.170198	-0.146685	1.21268	1.21268	ENSG00000003436
ENST00000593696	4.65729e-05	0.000426042	3.5499	34.8098	PLEKHA4					0.871742	1.47114	3.97091	0.162672	0.0752998	0.977228	0.977228	ENSG00000105559
ENST00000533386	4.13337e-05	0.000381954	3.54835	34.7559	SART1					0.865474	1.93183	4.65227	0.401003	0.692785	0.722563	0.722563	ENSG00000175467
ENST00000504196	0.000129308	0.00106098	3.54754	34.7279	PLK2					0.92679	1.08062	3.98356	0.0745245	0.185522	1.21389	1.21389	ENSG00000145632
ENST00000612029	0.00190022	0.0112551	3.5467	34.6986	CNOT3					1.14211	3.19719	5.33901	1.19835	0.75826	0.216612	0.75826	ENSG00000277600
ENST00000543430	2.11937e-05	0.000207802	3.54631	34.6851	P2RX4					0.834048	1.79162	4.41178	0.246949	0.551659	0.796504	0.796504	ENSG00000135124
ENST00000616757	0.00666645	0.0321648	3.54463	34.6269	MME	membrane metalloendopeptidase	GO:0016021	integral component of membrane	The component of a membrane consisting of the gene products and protein complexes having at least some part of their peptide sequence embedded in the hydrophobic region of the membrane. [GOC:dos, GOC:go_curators]	1.30651	1.07917	3.79871	1.34564	-1.3089	1.2148	1.2148	ENSG00000196549
ENST00000557987	0.000148338	0.00120089	3.54392	34.6022	BNIP2					0.934125	1.07881	3.79825	0.0938608	-0.0558041	1.21502	1.21502	ENSG00000140299
ENST00000541702	0.00578061	0.0286066	3.54387	34.6007	YAF2					1.28402	2.36012	5.74618	1.36971	1.10337	0.517883	1.10337	ENSG00000015153
ENST00000465362	0.00014989	0.0012118	3.54349	34.5874	COPS8					0.934649	1.0786	3.78874	0.0951947	-0.0678878	1.21516	1.21516	ENSG00000198612
ENST00000539323	0.000101663	0.000857348	3.54175	34.5272	RP13-672B3.5					0.911274	1.07773	3.7741	0.0299277	-0.0162851	1.2157	1.2157	ENSG00000256108
ENST00000438105	0.0108829	0.0477319	3.54144	34.5165	BAALC	brain and acute leukemia, cytoplasmic	GO:0005737	cytoplasm	All of the contents of a cell excluding the plasma membrane and nucleus, but including other subcellular structures. [ISBN:0198547684]	1.39074	1.07757	3.78364	1.68545	-1.65908	1.2158	1.2158	ENSG00000164929
ENST00000560573	0.00477025	0.0243647	3.54054	34.4855	ISG20					1.25455	2.12024	4.93735	1.73251	-0.261597	0.628344	0.628344	ENSG00000172183
ENST00000371804	3.56848e-63	1.93246e-60	3.53967	34.4554	IFIT1	interferon induced protein with tetratricopeptide repeats 1	GO:0043657	host cell	A cell within a host organism. Includes the host plasma membrane and any external encapsulating structures such as the host cell wall and cell envelope. [GOC:jl]	0.210978	7.0188	3.81219	0.00336237	0.063405	0.00591138	0.063405	ENSG00000185745
ENST00000518268	0.000148948	0.00120479	3.53864	34.4202	SLU7					0.932986	1.07618	3.7656	0.089018	-0.0777652	1.21668	1.21668	ENSG00000164609
ENST00000471813	0.000982826	0.00637567	3.53537	34.3079	BUD31					1.07282	1.07454	3.8524	0.508718	-0.380293	1.2177	1.2177	ENSG00000106245
ENST00000558522	0.000176727	0.00140264	3.53508	34.2977	MORF4L1					0.942649	2.00816	4.81533	0.187015	1.14587	0.683666	1.14587	ENSG00000185787
ENST00000555072	0.00649231	0.0314656	3.53415	34.2657	ZFYVE1	zinc finger FYVE-type containing 1	GO:0016020	membrane	A lipid bilayer along with all the proteins and protein complexes embedded in it an attached to it. [GOC:dos, GOC:mah, ISBN:0815316194]	1.29845	2.37065	5.77022	1.14539	1.38356	0.5133	1.38356	ENSG00000165861
ENST00000618660	0.00157523	0.00957236	3.53241	34.2062	TMC4					1.11769	1.10913	3.79624	0.677791	-0.611698	1.19605	1.19605	ENSG00000274384
ENST00000453453	0.0076176	0.0358767	3.53202	34.193	SNX17	sorting nexin 17				1.32357	1.07286	3.77111	1.40899	-1.37329	1.21875	1.21875	ENSG00000115234
ENST00000532167	0.000164189	0.00131427	3.52737	34.0342	HSPA8					0.935997	2.8647	4.784	0.4987	0.815436	0.318819	0.815436	ENSG00000109971
ENST00000533692	0.00158602	0.00963075	3.52589	33.9838	TRIM21	tripartite motif containing 21				1.11633	1.0698	3.76464	0.648604	-0.604755	1.22068	1.22068	ENSG00000132109
ENST00000484056	0.00793561	0.0370811	3.52562	33.9749	UGP2					1.32802	1.06966	3.85194	1.42469	-1.27101	1.22076	1.22076	ENSG00000169764
ENST00000515408	0.00545716	0.0272675	3.52534	33.9654	DCP2	decapping mRNA 2	GO:0003723	RNA binding	Interacting selectively and non-covalently with an RNA molecule or a portion thereof. [GOC:mah]	1.26869	1.06952	3.82187	1.1935	-1.07668	1.22085	1.22085	ENSG00000172795
ENST00000539962	0.000174063	0.00138401	3.52229	33.8618	TMOD2	tropomodulin 2	GO:0051694	pointed-end actin filament capping	The binding of a protein or protein complex to the pointed (or minus) end of an actin filament, thus preventing the addition, exchange or removal of further actin subunits. [ISBN:071673706X]	0.938286	1.69777	4.24679	0.472685	0.183362	0.847886	0.847886	ENSG00000128872
ENST00000394926	0.00617634	0.030218	3.522	33.852	FSD1L	fibronectin type III and SPRY domain containing 1 like	GO:0005622	intracellular	The living contents of a cell; the matter contained within (but not including) the plasma membrane, usually taken to exclude large vacuoles and masses of secretory or ingested material. In eukaryotes it includes the nucleus and cytoplasm. [ISBN:0198506732]	1.28621	1.63872	4.14088	1.60059	-1.07617	0.880926	0.880926	ENSG00000106701
ENST00000537590	0.00020291	0.00159004	3.52166	33.8404	SLC39A1	solute carrier family 39 member 1	GO:0016021	integral component of membrane	The component of a membrane consisting of the gene products and protein complexes having at least some part of their peptide sequence embedded in the hydrophobic region of the membrane. [GOC:dos, GOC:go_curators]	0.947862	2.00053	4.79875	0.446614	0.901051	0.687512	0.901051	ENSG00000143570
ENST00000371657	0.00155927	0.00948766	3.52072	33.8089	UBE2V1	ubiquitin conjugating enzyme E2 V1	GO:0005515	protein binding	Interacting selectively and non-covalently with any protein or protein complex (a complex of two or more proteins that may include other nonprotein molecules). [GOC:go_curators]	1.11295	2.15259	5.20504	0.669491	1.18849	0.612794	1.18849	ENSG00000244687
ENST00000504642	0.00663599	0.0320458	3.51841	33.7306	TNFAIP8	TNF alpha induced protein 8				1.29611	2.46381	5.72965	0.887389	1.63248	0.473755	1.63248	ENSG00000145779
ENST00000375887	1.45625e-06	1.80723e-05	3.51797	33.7158	TNFSF13B	tumor necrosis factor superfamily member 13b	GO:0016021	integral component of membrane	The component of a membrane consisting of the gene products and protein complexes having at least some part of their peptide sequence embedded in the hydrophobic region of the membrane. [GOC:dos, GOC:go_curators]	0.730301	4.24031	4.14937	0.756919	-0.211232	0.0430894	0.0430894	ENSG00000102524
ENST00000371110	0.00212453	0.0123491	3.51768	33.7061	PIK3AP1	phosphoinositide-3-kinase adaptor protein 1	GO:0036312	phosphatidylinositol 3-kinase regulatory subunit binding	Interacting selectively and non-covalently with a regulatory subunit of phosphatidylinositol 3-kinase. The regulatory subunit associates with the catalytic subunit to regulate both its activity and subcellular location. [GOC:bf, PMID:20505341]	1.14499	1.06569	3.74406	0.74323	-0.703427	1.22326	1.22326	ENSG00000155629
ENST00000551007	8.34152e-06	8.90496e-05	3.51648	33.6658	OAS3	2'-5'-oligoadenylate synthetase 3	GO:0005886	plasma membrane	The membrane surrounding a cell that separates the cell from its external environment. It consists of a phospholipid bilayer and associated proteins. [ISBN:0716731363]	0.789117	1.92892	3.97532	0.209992	0.122034	0.724066	0.724066	ENSG00000111331
ENST00000606873	0.00366477	0.0195329	3.51628	33.6588	SNAP47	synaptosome associated protein 47				1.21015	1.06499	3.73258	0.972982	-0.943833	1.2237	1.2237	ENSG00000143740
ENST00000468787	0.00384483	0.0203486	3.51618	33.6556	TIA1					1.21641	1.06494	3.81899	0.995754	-0.858339	1.22373	1.22373	ENSG00000116001
ENST00000537580	0.0033992	0.0183156	3.5152	33.6226	UTY	ubiquitously transcribed tetratricopeptide repeat containing, Y-linked	GO:0071557	histone H3-K27 demethylation	The modification of histone H3 by the removal of a methyl group from lysine at position 27 of the histone. [GOC:sp, PMID:20023638]	1.20009	1.06445	3.89563	0.936273	-0.70047	1.22404	1.22404	ENSG00000183878
ENST00000416907	0.00406471	0.0213349	3.51505	33.6177	SLC35B4	solute carrier family 35 member B4	GO:0016021	integral component of membrane	The component of a membrane consisting of the gene products and protein complexes having at least some part of their peptide sequence embedded in the hydrophobic region of the membrane. [GOC:dos, GOC:go_curators]	1.22344	1.06438	3.78774	1.02111	-0.919786	1.22408	1.22408	ENSG00000205060
ENST00000604011	0.000741573	0.00499008	3.51501	33.6164	RNF103-CHMP3	RNF103-CHMP3 readthrough				1.04188	1.06436	3.80044	0.404169	-0.286869	1.22409	1.22409	ENSG00000249884
ENST00000580205	0.000457	0.00326487	3.51491	33.613	PLEKHM1					1.00289	1.35367	3.81143	0.462115	-0.330812	1.04658	1.04658	ENSG00000225190
ENST00000531416	0.000320271	0.00238451	3.51424	33.5904	EIF4G2	eukaryotic translation initiation factor 4 gamma 2	GO:0003723	RNA binding	Interacting selectively and non-covalently with an RNA molecule or a portion thereof. [GOC:mah]	0.976632	1.06397	3.74169	0.206379	-0.160472	1.22434	1.22434	ENSG00000110321
ENST00000527832	0.00889808	0.0406173	3.51315	33.5538	EPS8L2					1.34298	1.06368	3.77138	1.48086	-1.39496	1.22452	1.22452	ENSG00000177106
ENST00000469641	0.000891327	0.00585339	3.51265	33.5371	ATP13A1					1.05715	1.8062	4.47169	0.887696	0.0748892	0.788654	0.788654	ENSG00000105726
ENST00000529997	0.00109342	0.00697504	3.51249	33.5318	SPTBN2	spectrin beta, non-erythrocytic 2	GO:0030054	cell junction	A cellular component that forms a specialized region of connection between two or more cells or between a cell and the extracellular matrix. At a cell junction, anchoring proteins extend through the plasma membrane to link cytoskeletal proteins in one cell to cytoskeletal proteins in neighboring cells or to proteins in the extracellular matrix. [GOC:mah, http://www.vivo.colostate.edu/hbooks/cmb/c…	1.0757	2.1334	5.08984	0.525009	1.21068	0.621995	1.21068	ENSG00000173898
ENST00000464116	0.00093011	0.0060843	3.51213	33.5195	XRCC6					1.06079	1.06292	3.77948	0.462915	-0.364202	1.225	1.225	ENSG00000196419
ENST00000509777	3.16626e-05	0.000299685	3.5118	33.5086	INPP4B	inositol polyphosphate-4-phosphatase type II B	GO:0016021	integral component of membrane	The component of a membrane consisting of the gene products and protein complexes having at least some part of their peptide sequence embedded in the hydrophobic region of the membrane. [GOC:dos, GOC:go_curators]	0.843946	1.71703	4.25264	0.231142	0.459875	0.837226	0.837226	ENSG00000109452
ENST00000519028	0.000129588	0.00106275	3.51149	33.4982	TNFRSF10B					0.917499	1.0626	3.81598	0.0375066	0.108508	1.2252	1.2252	ENSG00000120889
ENST00000555609	0.00015979	0.00128219	3.51099	33.4814	TUBB3	tubulin beta 3 class III	GO:0005874	microtubule	Any of the long, generally straight, hollow tubes of internal diameter 12-15 nm and external diameter 24 nm found in a wide variety of eukaryotic cells; each consists (usually) of 13 protofilaments of polymeric tubulin, staggered in such a manner that the tubulin monomers are arranged in a helical pattern on the microtubular surface, and with the alpha/beta axes of the tubulin subunits parallel t…	0.92998	1.90341	4.56118	0.56001	0.518819	0.737284	0.737284	ENSG00000258947
ENST00000439718	0.00127309	0.00795083	3.5106	33.4683	BCL2L11	BCL2 like 11	GO:0016020	membrane	A lipid bilayer along with all the proteins and protein complexes embedded in it an attached to it. [GOC:dos, GOC:mah, ISBN:0815316194]	1.08958	1.06215	3.7136	0.555291	-0.534899	1.22548	1.22548	ENSG00000153094
ENST00000506589	0.00104769	0.00672985	3.50979	33.4411	COMMD10	COMM domain containing 10				1.07091	1.06175	3.88033	0.494527	-0.263593	1.22574	1.22574	ENSG00000145781
ENST00000377103	0.000296711	0.00222936	3.50824	33.3894	THBD	thrombomodulin	GO:0016327	apicolateral plasma membrane	The apical end of the lateral plasma membrane of epithelial cells. [GOC:hb]	0.969621	2.96749	4.82052	0.0586144	1.35163	0.284202	1.35163	ENSG00000178726
ENST00000433695	0.00160305	0.00972066	3.50752	33.3655	RP11-465B22.3					1.11161	1.62245	4.09138	0.963398	-0.462694	0.890119	0.890119	ENSG00000217801
ENST00000328560	0.00414141	0.0216663	3.50747	33.3639	ATP2C1	ATPase secretory pathway Ca2+ transporting 1	GO:0000166	nucleotide binding	Interacting selectively and non-covalently with a nucleotide, any compound consisting of a nucleoside that is esterified with (ortho)phosphate or an oligophosphate at any hydroxyl group on the ribose or deoxyribose. [GOC:mah, ISBN:0198547684]	1.22332	2.98803	5.39484	1.96716	0.163001	0.277597	0.277597	ENSG00000017260
ENST00000511023	0.000127057	0.001045	3.50641	33.3283	COL12A1					0.915011	1.97388	4.69316	0.249036	1.00683	0.701017	1.00683	ENSG00000111799
ENST00000488480	1.09021e-05	0.000113699	3.50617	33.3205	JAG1					0.797136	1.98435	3.94736	0.257443	0.0667857	0.695696	0.695696	ENSG00000101384
ENST00000447502	0.000753656	0.00505984	3.50525	33.2896	P3H1					1.04036	1.05948	3.74502	0.396345	-0.322604	1.22716	1.22716	ENSG00000117385
ENST00000593422	0.00179912	0.0107368	3.5046	33.2683	FLT3LG					1.12272	1.05916	3.8327	0.663381	-0.478346	1.22737	1.22737	ENSG00000090554
ENST00000417664	0.00282406	0.0156901	3.50232	33.1923	SSBP3	single stranded DNA binding protein 3				1.17281	1.05801	3.75687	0.835136	-0.738891	1.22808	1.22808	ENSG00000157216
ENST00000462850	0.000231405	0.00178978	3.50213	33.186	USP9X	ubiquitin specific peptidase 9, X-linked				0.951147	1.05792	3.74283	0.128876	-0.0496752	1.22814	1.22814	ENSG00000124486
ENST00000340589	0.00013335	0.00109019	3.49953	33.0998	RP11-466G12.3					0.916062	1.05662	3.70015	0.0297917	0.00288399	1.22896	1.22896	ENSG00000249934
ENST00000380665	0.00570022	0.0282986	3.49761	33.0363	CDCA2	cell division cycle associated 2	GO:0005737	cytoplasm	All of the contents of a cell excluding the plasma membrane and nucleus, but including other subcellular structures. [ISBN:0198547684]	1.26517	2.26894	5.59075	1.11145	1.28951	0.558527	1.28951	ENSG00000184661
ENST00000614162	0.00800811	0.0373538	3.49662	33.0036	NA					1.31862	1.30631	4.23455	1.53313	-0.824814	1.075	1.075	NA
ENST00000525367	0.000151573	0.00122405	3.49604	32.9845	USP47					0.922808	1.05487	3.71266	0.0473014	0.010167	1.23006	1.23006	ENSG00000170242
ENST00000590331	4.10764e-06	4.65589e-05	3.49457	32.9361	PSMD8	proteasome 26S subunit, non-ATPase 8	GO:0005838	proteasome regulatory particle	A multisubunit complex, which caps one or both ends of the proteasome core complex. This complex recognizes and unfolds ubiquitinated proteins, and translocates them to the proteasome core complex. [GOC:mtg_sensu, GOC:rb]	0.758722	2.13573	4.07852	0.242616	0.276031	0.620873	0.620873	ENSG00000099341
ENST00000614488	0.00639102	0.0310683	3.4938	32.9108	SCAMP1	secretory carrier membrane protein 1	GO:0055038	recycling endosome membrane	The lipid bilayer surrounding a recycling endosome. [GOC:jid, GOC:rph, PMID:10930469, PMID:15601896, PMID:16246101]	1.28118	2.34235	5.63171	1.46506	0.997085	0.525673	0.997085	ENSG00000085365
ENST00000591914	0.00401275	0.021118	3.49105	32.8205	SMAD4	SMAD family member 4	GO:0005667	transcription factor complex	A protein complex that is capable of associating with DNA by direct binding, or via other DNA-binding proteins or complexes, and regulating transcription. [GOC:jl]	1.21337	1.05238	3.73021	0.976769	-0.884311	1.23163	1.23163	ENSG00000141646
ENST00000513546	8.25478e-21	5.07413e-19	3.48801	32.7207	PPM1K					0.372796	4.40198	3.80154	0.174379	0.0152208	0.0340864	0.0340864	ENSG00000163644
ENST00000483295	5.17454e-09	9.33811e-08	3.48596	32.6537	RGS2					0.596761	2.98591	3.88703	0.255911	0.0459169	0.278275	0.278275	ENSG00000116741
ENST00000510390	9.41578e-05	0.000801271	3.48379	32.5829	CXCL3					0.892096	1.55507	3.97103	0.265188	0.147303	0.928565	0.928565	ENSG00000163734
ENST00000488403	2.92897e-05	0.000279478	3.48369	32.5797	NOP58					0.833634	1.78268	4.47476	0.110918	0.9315	0.801336	0.9315	ENSG00000055044
ENST00000613606	2.83234e-227	4.63979e-223	3.4826	32.5441	CCL5	C-C motif chemokine ligand 5	GO:0005615	extracellular space	That part of a multicellular organism outside the cells proper, usually taken to be outside the plasma membranes, and occupied by fluid. [ISBN:0198547684]	0.108205	5.95506	3.64957	0.00847421	0.00530707	0.00908811	0.00908811	ENSG00000274233
ENST00000461367	0.000179617	0.00142231	3.48189	32.5211	ACTN2					0.929475	1.0478	3.64617	0.0613709	-0.0499937	1.23451	1.23451	ENSG00000077522
ENST00000528098	0.00185423	0.0110264	3.47991	32.4568	SLC43A3					1.11799	2.16427	5.13283	0.100806	1.77406	0.60723	1.77406	ENSG00000134802
ENST00000466695	0.00201716	0.0118363	3.47908	32.43	UST					1.12676	1.04639	3.84818	0.668977	-0.39776	1.2354	1.2354	ENSG00000111962
ENST00000597365	0.000170915	0.00136196	3.47895	32.4258	PAF1					0.925616	1.04633	3.71623	0.0497073	0.0569156	1.23544	1.23544	ENSG00000006712
ENST00000462982	0.000419851	0.00303254	3.47738	32.3747	DPH3					0.985852	2.94704	4.76422	1.16697	0.25374	0.290884	0.290884	ENSG00000154813
ENST00000507218	0.00132012	0.00820082	3.47586	32.3256	ZNF131	zinc finger protein 131	GO:0005634	nucleus	A membrane-bounded organelle of eukaryotic cells in which chromosomes are housed and replicated. In most cells, the nucleus contains all of the cell's chromosomes except the organellar chromosomes, and is the site of RNA synthesis and processing. In some species, or in specialized cell types, RNA metabolism or DNA replication may be absent. [GOC:go_curators]	1.08229	2.11923	5.03011	0.734177	1.02286	0.628832	1.02286	ENSG00000172262
ENST00000492375	5.04045e-08	7.9299e-07	3.47447	32.2809	DBI					0.637533	2.76199	3.71034	0.25382	-0.142883	0.355852	0.355852	ENSG00000155368
ENST00000531589	5.35841e-05	0.000483697	3.47166	32.1902	SF3B2					0.859446	1.54397	3.91748	0.173014	0.20418	0.934957	0.934957	ENSG00000087365
ENST00000524244	5.40141e-05	0.000487041	3.47157	32.1874	PTTG1					0.859824	1.66741	4.09495	0.244139	0.355113	0.864806	0.864806	ENSG00000164611
ENST00000380384	3.83077e-29	4.32784e-27	3.47104	32.1701	RPS6	ribosomal protein S6	GO:0030529	intracellular ribonucleoprotein complex	An intracellular macromolecular complex containing both protein and RNA molecules. [GOC:krc, GOC:vesicles]	0.309761	4.42426	3.62841	0.110802	-0.0933261	0.0331256	0.0331256	ENSG00000137154
ENST00000560681	0.00504389	0.0255197	3.4708	32.1625	B2M					1.23771	3.43339	5.45224	0.908702	1.38918	0.160535	1.38918	ENSG00000166710
ENST00000606225	0.00162319	0.00983094	3.47078	32.1617	CSNK1G1	casein kinase 1 gamma 1	GO:0006468	protein phosphorylation	The process of introducing a phosphate group on to a protein. [GOC:hb]	1.10124	2.05949	5.01305	1.16103	0.587919	0.658053	0.658053	ENSG00000169118
ENST00000493426	6.16044e-05	0.000549135	3.46864	32.0931	EWSR1					0.865736	1.42197	3.81125	0.118172	0.134094	1.00608	1.00608	ENSG00000182944
ENST00000471757	0.00398402	0.0209853	3.46562	31.9964	GPAT2					1.20358	1.03966	3.61331	0.933273	-0.920584	1.23964	1.23964	ENSG00000186281
ENST00000472084	1.66919e-06	2.0444e-05	3.46524	31.9842	MTSS1					0.723458	2.22726	4.18691	0.207419	0.523251	0.577667	0.577667	ENSG00000170873
ENST00000625177	0.00296339	0.0163313	3.46421	31.9511	RNF114	ring finger protein 114	GO:0046872	metal ion binding	Interacting selectively and non-covalently with any metal ion. [GOC:ai]	1.16581	1.84538	4.48476	1.27092	-0.165238	0.767742	0.767742	ENSG00000124226
ENST00000483345	0.00617222	0.0302024	3.46416	31.9497	TAP1					1.26499	3.55864	5.52037	0.415324	1.98498	0.133923	1.98498	ENSG00000232367
ENST00000486332	0.00617222	0.0302024	3.46416	31.9497	TAP1					1.26499	3.55864	5.52037	0.415324	1.98498	0.133923	1.98498	ENSG00000168394
ENST00000446377	0.00827945	0.0383469	3.46331	31.9226	ZMIZ1	zinc finger MIZ-type containing 1	GO:0008270	zinc ion binding	Interacting selectively and non-covalently with zinc (Zn) ions. [GOC:ai]	1.31163	2.328	5.66282	0.726596	1.85398	0.532009	1.85398	ENSG00000108175
ENST00000475783	1.31578e-08	2.24584e-07	3.46292	31.9101	DBI					0.60924	3.00092	4.00969	0.283251	0.231924	0.273509	0.273509	ENSG00000155368
ENST00000520523	0.000488823	0.00346321	3.46259	31.8995	PLAT	plasminogen activator, tissue type	GO:0005576	extracellular region	The space external to the outermost structure of a cell. For cells without external protective or external encapsulating structures this refers to space outside of the plasma membrane. This term covers the host cell environment outside an intracellular parasite. [GOC:go_curators]	0.993055	1.03815	3.61623	0.238641	-0.214431	1.2406	1.2406	ENSG00000104368
ENST00000554145	0.0026049	0.014669	3.46163	31.8688	ZFYVE1					1.14971	1.03767	3.707	0.741834	-0.601659	1.2409	1.2409	ENSG00000165861
ENST00000513139	0.00361524	0.0193082	3.46075	31.841	SPCS3					1.1893	3.28249	5.29036	0.820809	1.30083	0.195069	1.30083	ENSG00000129128
ENST00000477941	0.00092415	0.00604712	3.46058	31.8353	PDE4DIP					1.04465	1.03714	3.64538	0.395721	-0.329848	1.24123	1.24123	ENSG00000178104
ENST00000418800	0.00487398	0.0248096	3.45965	31.806	DDR1	microRNA 4640	GO:0016021	integral component of membrane	The component of a membrane consisting of the gene products and protein complexes having at least some part of their peptide sequence embedded in the hydrophobic region of the membrane. [GOC:dos, GOC:go_curators]	1.2289	1.03668	3.95326	1.02377	-0.570649	1.24152	1.24152	ENSG00000204580
ENST00000406752	0.00499344	0.0253133	3.45889	31.7818	CACYBP	calcyclin binding protein	GO:0005515	protein binding	Interacting selectively and non-covalently with any protein or protein complex (a complex of two or more proteins that may include other nonprotein molecules). [GOC:go_curators]	1.23204	1.0363	3.59558	1.03511	-1.02712	1.24176	1.24176	ENSG00000116161
ENST00000548650	0.00391494	0.0206617	3.45723	31.7289	CHMP1A					1.19837	1.03547	3.58871	0.91186	-0.908134	1.24229	1.24229	ENSG00000131165
ENST00000245817	5.24648e-26	4.69005e-24	3.45677	31.7143	TNFSF9	tumor necrosis factor superfamily member 9	GO:0016021	integral component of membrane	The component of a membrane consisting of the gene products and protein complexes having at least some part of their peptide sequence embedded in the hydrophobic region of the membrane. [GOC:dos, GOC:go_curators]	0.32775	4.54568	3.71368	0.0304251	0.130705	0.0286055	0.130705	ENSG00000125657
ENST00000172229	1.94089e-05	0.000191649	3.45439	31.6389	NGFR	nerve growth factor receptor	GO:0043005	neuron projection	A prolongation or process extending from a nerve cell, e.g. an axon or dendrite. [GOC:jl, http://www.cogsci.princeton.edu/~wn/]	0.80869	1.78234	3.76804	0.17945	0.0557983	0.801518	0.801518	ENSG00000064300
ENST00000463114	0.000886497	0.0058316	3.45392	31.6242	NAA16					1.039	1.03381	3.58339	0.375956	-0.370309	1.24333	1.24333	ENSG00000172766
ENST00000492496	5.64002e-06	6.22902e-05	3.45309	31.5977	PKP4					0.760683	2.42205	4.27151	0.21956	0.648398	0.491256	0.648398	ENSG00000144283
ENST00000369939	0.00120837	0.00759517	3.45024	31.5079	KIAA1324	KIAA1324	GO:0005764	lysosome	A small lytic vacuole that has cell cycle-independent morphology and is found in most animal cells and that contains a variety of hydrolases, most of which have their maximal activities in the pH range 5-6. The contained enzymes display latency if properly isolated. About 40 different lysosomal hydrolases are known and lysosomes have a great variety of morphologies and functions. [GOC:mah, ISBN:0…	1.06591	1.03197	3.57462	0.459751	-0.455533	1.24449	1.24449	ENSG00000116299
ENST00000504049	0.000267641	0.00203219	3.44916	31.4738	MTMR12					0.946333	1.03143	3.59421	0.0984827	-0.0669735	1.24484	1.24484	ENSG00000150712
ENST00000591494	0.00201624	0.011832	3.44885	31.4641	WIPI1					1.11692	2.13093	5.06536	0.688455	1.1828	0.623182	1.1828	ENSG00000070540
ENST00000361033	4.17609e-07	5.68903e-06	3.44806	31.4394	TMEM239	transmembrane protein 239	GO:0005515	protein binding	Interacting selectively and non-covalently with any protein or protein complex (a complex of two or more proteins that may include other nonprotein molecules). [GOC:go_curators]	0.681334	2.53327	3.5967	0.251029	-0.213574	0.445296	0.445296	ENSG00000198326
ENST00000598459	5.93522e-05	0.000530864	3.448	31.4375	SUPT5H					0.8587	1.60244	4.0372	0.204577	0.383656	0.901473	0.901473	ENSG00000196235
ENST00000484998	8.66653e-07	1.12141e-05	3.4474	31.4187	NOP56					0.700731	3.46261	3.68857	0.582411	-0.428417	0.154124	0.154124	ENSG00000101361
ENST00000604387	7.04892e-05	0.000618903	3.44721	31.4126	MZT1P2					0.867303	1.3964	3.73772	0.107149	0.108784	1.02117	1.02117	ENSG00000271404
ENST00000368681	2.17346e-05	0.000212723	3.44563	31.3631	ILF2	interleukin enhancer binding factor 2	GO:0006955	immune response	Any immune system process that functions in the calibrated response of an organism to a potential internal or invasive threat. [GO_REF:0000022, GOC:add, GOC:mtg_15nov05]	0.811447	1.83523	4.35185	0.106946	0.880723	0.773134	0.880723	ENSG00000143621
ENST00000470319	1.05643e-05	0.000110545	3.4455	31.3591	BCL6					0.782129	1.94812	3.87027	0.203407	0.182618	0.714181	0.714181	ENSG00000113916
ENST00000246100	0.00158893	0.00964365	3.44522	31.3502	FAM110A	family with sequence similarity 110 member A	GO:0005515	protein binding	Interacting selectively and non-covalently with any protein or protein complex (a complex of two or more proteins that may include other nonprotein molecules). [GOC:go_curators]	1.09097	2.76893	4.52241	1.43206	-0.230127	0.353278	0.353278	ENSG00000125898
ENST00000271227	0.00381446	0.0202157	3.44478	31.3364	SLC44A3	solute carrier family 44 member 3	GO:0015220	choline transmembrane transporter activity	Enables the transfer of choline from one side of the membrane to the other. Choline (2-hydroxyethyltrimethylammonium) is an amino alcohol that occurs widely in living organisms as a constituent of certain types of phospholipids and in the neurotransmitter acetylcholine. [GOC:ai]	1.19068	1.02924	3.79094	0.880376	-0.59164	1.24622	1.24622	ENSG00000143036
ENST00000464470	1.08487e-14	3.7513e-13	3.44403	31.3128	N4BP2L1	NEDD4 binding protein 2 like 1				0.445604	3.44908	3.73662	0.140765	0.0820109	0.157079	0.157079	ENSG00000139597
ENST00000356840	0.000100728	0.000850227	3.44364	31.3006	MYLIP	myosin regulatory light chain interacting protein	GO:0005200	structural constituent of cytoskeleton	The action of a molecule that contributes to the structural integrity of a cytoskeletal structure. [GOC:mah]	0.88552	2.66456	4.49857	0.348144	0.828074	0.392948	0.828074	ENSG00000007944
ENST00000592887	6.57957e-05	0.000581826	3.44344	31.2943	CANT1					0.862801	1.58091	3.95624	0.202888	0.29594	0.913749	0.913749	ENSG00000171302
ENST00000554079	0.00155802	0.00948183	3.44267	31.2705	SIX4					1.0882	3.16794	4.9766	0.402217	1.37404	0.224443	1.37404	ENSG00000100625
ENST00000343060	0.000466454	0.00332299	3.44185	31.2447	HOXA1	homeobox A1	GO:0003677	DNA binding	Any molecular function by which a gene product interacts selectively and non-covalently with DNA (deoxyribonucleic acid). [GOC:dph, GOC:jl, GOC:tb, GOC:vw]	0.983578	1.02778	3.57859	0.203998	-0.173131	1.24714	1.24714	ENSG00000105991
ENST00000448025	0.000567692	0.00394554	3.44037	31.1985	AGAP1	ArfGAP with GTPase domain, ankyrin repeat and PH domain 1				0.998193	1.02704	3.66009	0.246973	-0.110419	1.24761	1.24761	ENSG00000157985
ENST00000498824	0.00513863	0.025943	3.44017	31.1921	ELF1	E74 like ETS transcription factor 1				1.22942	2.25543	5.36418	1.30382	0.963379	0.564693	0.963379	ENSG00000120690
ENST00000367106	0.000706605	0.00478563	3.43975	31.1792	DYRK3	dual specificity tyrosine phosphorylation regulated kinase 3	GO:0005634	nucleus	A membrane-bounded organelle of eukaryotic cells in which chromosomes are housed and replicated. In most cells, the nucleus contains all of the cell's chromosomes except the organellar chromosomes, and is the site of RNA synthesis and processing. In some species, or in specialized cell types, RNA metabolism or DNA replication may be absent. [GOC:go_curators]	1.01557	3.01258	4.78724	0.827122	0.719963	0.269847	0.719963	ENSG00000143479
ENST00000612839	0.000218108	0.00169635	3.43947	31.1703	CCL3L3					0.930324	1.02659	3.58677	0.050358	-0.00311406	1.2479	1.2479	ENSG00000276085
ENST00000497369	8.64593e-05	0.0007428	3.43894	31.1539	GON4L					0.875995	1.77543	4.25998	0.345788	0.544321	0.805262	0.805262	ENSG00000116580
ENST00000253799	0.0057286	0.0284179	3.43733	31.1038	AOC2	amine oxidase, copper containing 2	GO:0016020	membrane	A lipid bilayer along with all the proteins and protein complexes embedded in it an attached to it. [GOC:dos, GOC:mah, ISBN:0815316194]	1.24409	3.49964	5.40188	0.187282	2.13436	0.146166	2.13436	ENSG00000131480
ENST00000471963	0.00102976	0.00663482	3.43515	31.0362	BOC					1.04658	1.02443	3.62117	0.393738	-0.292387	1.24926	1.24926	ENSG00000144857
ENST00000625700	8.96243e-05	0.000765662	3.43489	31.0279	PTPRK					0.876898	1.26659	3.68668	0.0543848	0.12954	1.09904	1.09904	ENSG00000273993
ENST00000368202	8.96243e-05	0.000765662	3.43489	31.0279	PTPRK					0.876898	1.26659	3.68668	0.0543848	0.12954	1.09904	1.09904	ENSG00000152894
ENST00000246505	0.00202488	0.0118742	3.43433	31.0107	PCID2	PCI domain containing 2	GO:0043066	negative regulation of apoptotic process	Any process that stops, prevents, or reduces the frequency, rate or extent of cell death by apoptotic process. [GOC:jl, GOC:mtg_apoptosis]	1.11267	1.02402	3.9508	0.607546	-0.0920368	1.24952	1.24952	ENSG00000126226
ENST00000565733	0.0024257	0.0137891	3.43353	30.9858	RSRP1	arginine and serine rich protein 1				1.13226	3.2793	5.07515	0.444524	1.47849	0.19584	1.47849	ENSG00000117616
ENST00000547517	0.000526467	0.00369508	3.43332	30.9794	RAB5C	RAB5C, member RAS oncogene family	GO:0000166	nucleotide binding	Interacting selectively and non-covalently with a nucleotide, any compound consisting of a nucleoside that is esterified with (ortho)phosphate or an oligophosphate at any hydroxyl group on the ribose or deoxyribose. [GOC:mah, ISBN:0198547684]	0.990311	1.95954	4.69682	0.762742	0.68789	0.708331	0.708331	ENSG00000108774
ENST00000478462	0.000366673	0.00268866	3.42993	30.8746	MSL3					0.96266	1.02182	3.66331	0.139164	0.0283003	1.25091	1.25091	ENSG00000005302
ENST00000371527	0.00182552	0.0108725	3.42991	30.874	NKRF	NFKB repressing factor	GO:0005730	nucleolus	A small, dense body one or more of which are present in the nucleus of eukaryotic cells. It is rich in RNA and protein, is not bounded by a limiting membrane, and is not seen during mitosis. Its prime function is the transcription of the nucleolar DNA into 45S ribosomal-precursor RNA, the processing of this RNA into 5.8S, 18S, and 28S components of ribosomal RNA, and the association of these comp…	1.1003	2.11186	4.9821	0.390981	1.42502	0.632399	1.42502	ENSG00000186416
ENST00000550671	7.46359e-05	0.000650864	3.42902	30.8464	RPL18					0.865695	2.5106	4.42677	0.219121	0.905021	0.454534	0.905021	ENSG00000063177
ENST00000559734	0.00245878	0.0139456	3.42894	30.8438	TRAF3	TNF receptor associated factor 3	GO:0050688	regulation of defense response to virus	Any process that modulates the frequency, rate or extent of the antiviral response of a cell or organism. [GOC:ai]	1.13227	2.13638	5.06572	0.909639	1.01342	0.620559	1.01342	ENSG00000131323
ENST00000538727	0.000683809	0.00465192	3.42877	30.8386	ASUN	asunder, spermatogenesis regulator				1.00965	1.02124	3.56293	0.277819	-0.232816	1.25128	1.25128	ENSG00000064102
ENST00000529871	0.000108002	0.000905324	3.42868	30.836	CASP1	caspase 1	GO:0042981	regulation of apoptotic process	Any process that modulates the occurrence or rate of cell death by apoptotic process. [GOC:jl, GOC:mtg_apoptosis]	0.885535	1.87011	4.46776	0.167737	1.00852	0.754688	1.00852	ENSG00000137752
ENST00000495268	0.00294563	0.0162471	3.42845	30.8289	WAC					1.15306	1.02108	3.59692	0.742941	-0.654646	1.25137	1.25137	ENSG00000095787
ENST00000553185	0.000940319	0.00613943	3.42828	30.8237	OAS1	2'-5'-oligoadenylate synthetase 1	GO:0051607	defense response to virus	Reactions triggered in response to the presence of a virus that act to protect the cell or organism. [GOC:ai]	1.03642	1.07297	3.78058	0.392574	-0.0742719	1.21869	1.21869	ENSG00000089127
ENST00000551793	5.72004e-06	6.30996e-05	3.42782	30.8095	NACA					0.755613	2.38374	4.14025	0.348792	0.420278	0.507634	0.507634	ENSG00000196531
ENST00000405964	0.000438319	0.00315133	3.42628	30.7619	C21orf91	chromosome 21 open reading frame 91				0.974518	1.93685	4.55276	0.704551	0.584127	0.719978	0.719978	ENSG00000154642
ENST00000477813	0.00155073	0.00944448	3.42591	30.7505	NAA50	N(alpha)-acetyltransferase 50, NatE catalytic subunit	GO:0008080	N-acetyltransferase activity	Catalysis of the transfer of an acetyl group to a nitrogen atom on the acceptor molecule. [GOC:ai]	1.08243	2.60416	4.90703	1.34073	0.391751	0.416747	0.416747	ENSG00000121579
ENST00000383770	9.54852e-05	0.000811111	3.42575	30.7457	NEK10	NIMA related kinase 10	GO:0006468	protein phosphorylation	The process of introducing a phosphate group on to a protein. [GOC:hb]	0.877995	1.88626	4.44578	0.39643	0.759884	0.746223	0.759884	ENSG00000163491
ENST00000463368	0.000234185	0.00180851	3.42533	30.7328	CFB					0.931059	1.01952	3.55429	0.0479432	-0.00490974	1.25236	1.25236	ENSG00000239754
ENST00000498317	0.000234185	0.00180851	3.42533	30.7328	CFB	complement factor B	GO:0006508	proteolysis	The hydrolysis of proteins into smaller polypeptides and/or amino acids by cleavage of their peptide bonds. [GOC:bf, GOC:mah]	0.931059	1.01952	3.55429	0.0479432	-0.00490974	1.25236	1.25236	ENSG00000243649
ENST00000478174	3.28825e-06	3.79609e-05	3.42396	30.6908	CTD-2375G15.1					0.736029	2.32608	4.16714	0.15392	0.658687	0.53286	0.658687	ENSG00000205644
ENST00000556580	0.00462064	0.0237338	3.42193	30.6284	NGDN					1.20816	1.01782	3.5343	0.936021	-0.909237	1.25344	1.25344	ENSG00000129460
ENST00000448072	0.00807435	0.0375927	3.42177	30.6236	HDAC10	histone deacetylase 10	GO:0016787	hydrolase activity	Catalysis of the hydrolysis of various bonds, e.g. C-O, C-N, C-C, phosphoric anhydride bonds, etc. Hydrolase is the systematic name for any enzyme of EC class 3. [ISBN:0198506732]	1.29175	2.11821	5.06905	1.8736	0.0720287	0.629323	0.629323	ENSG00000100429
ENST00000528984	0.000397623	0.00288951	3.4174	30.4901	ATG13					0.964917	1.01555	3.57628	0.141727	-0.0508699	1.25487	1.25487	ENSG00000175224
ENST00000484674	0.00098581	0.00639124	3.41696	30.4765	FRMD5	FERM domain containing 5	GO:0005856	cytoskeleton	Any of the various filamentous elements that form the internal framework of cells, and typically remain after treatment of the cells with mild detergent to remove membrane constituents and soluble components of the cytoplasm. The term embraces intermediate filaments, microfilaments, microtubules, the microtrabecular lattice, and other structures characterized by a polymeric filamentous nature and…	1.03716	1.01533	3.58001	0.358528	-0.261868	1.25501	1.25501	ENSG00000171877
ENST00000496719	0.000806799	0.00537096	3.41594	30.4454	BTN3A3	butyrophilin subfamily 3 member A3				1.01954	1.01482	3.51725	0.303874	-0.283045	1.25533	1.25533	ENSG00000111801
ENST00000554902	0.000852042	0.00563082	3.41542	30.4298	PNN					1.02402	2.00969	4.75787	0.746099	0.826825	0.682895	0.826825	ENSG00000100941
ENST00000463533	0.000237015	0.0018264	3.41331	30.3655	ANKRD28					0.928564	1.6974	4.17449	0.445255	0.403863	0.848092	0.848092	ENSG00000206560
ENST00000435990	0.00514743	0.0259794	3.41259	30.3438	MXD1	MAX dimerization protein 1	GO:0046983	protein dimerization activity	The formation of a protein dimer, a macromolecular structure consists of two noncovalently associated identical or nonidentical subunits. [ISBN:0198506732]	1.2198	1.01315	3.53892	0.975483	-0.918996	1.25639	1.25639	ENSG00000059728
ENST00000525209	6.31206e-05	0.000560743	3.41129	30.3042	CD44					0.852644	1.7901	4.25063	0.293177	0.656291	0.797326	0.797326	ENSG00000026508
ENST00000563926	2.12405e-05	0.00020823	3.41065	30.285	IL4R	interleukin 4 receptor				0.802236	2.23393	3.90532	0.390795	0.128644	0.574578	0.574578	ENSG00000077238
ENST00000465827	0.000265237	0.00201806	3.4105	30.2802	TRMT1L					0.93513	1.0121	3.61782	0.0546477	0.105821	1.25705	1.25705	ENSG00000121486
ENST00000513064	2.24056e-05	0.000218898	3.40873	30.2267	CHD1					0.804047	2.52655	4.26162	0.382262	0.587476	0.448027	0.587476	ENSG00000153922
ENST00000579750	0.000400117	0.00290505	3.40805	30.2064	LIPG	lipase G, endothelial type	GO:0005576	extracellular region	The space external to the outermost structure of a cell. For cells without external protective or external encapsulating structures this refers to space outside of the plasma membrane. This term covers the host cell environment outside an intracellular parasite. [GOC:go_curators]	0.962725	1.01088	3.48969	0.132431	-0.125877	1.25783	1.25783	ENSG00000101670
ENST00000560191	0.00045361	0.00324419	3.40675	30.1671	TCF12					0.971483	1.01023	3.49257	0.15743	-0.143956	1.25824	1.25824	ENSG00000140262
ENST00000539507	0.00546114	0.0272832	3.4048	30.1084	SLC3A2	solute carrier family 3 member 2	GO:0005975	carbohydrate metabolic process	The chemical reactions and pathways involving carbohydrates, any of a group of organic compounds based of the general formula Cx(H2O)y. Includes the formation of carbohydrate derivatives by the addition of a carbohydrate residue to another molecule. [GOC:mah, ISBN:0198506732]	1.22541	1.00925	3.5702	0.993597	-0.878107	1.25886	1.25886	ENSG00000168003
ENST00000509636	0.00981037	0.0439635	3.4041	30.0872	PAM					1.31817	3.61554	5.56146	0.424033	2.18233	0.122692	2.18233	ENSG00000145730
ENST00000370751	2.82963e-81	2.68717e-78	3.40354	30.0703	IFI44L	interferon induced protein 44 like	GO:0005525	GTP binding	Interacting selectively and non-covalently with GTP, guanosine triphosphate. [GOC:ai]	0.178251	6.24767	3.51335	0.00836577	0.0392945	0.00789699	0.0392945	ENSG00000137959
ENST00000556351	0.00181189	0.0107991	3.40211	30.0273	ETFRF1	electron transfer flavoprotein regulatory factor 1				1.09061	1.00791	3.64479	0.524437	-0.30882	1.25971	1.25971	ENSG00000205707
ENST00000491866	0.000298564	0.00224149	3.40132	30.0036	SSFA2					0.940488	1.00751	3.49241	0.0668164	-0.0396671	1.25996	1.25996	ENSG00000138434
ENST00000409442	6.31523e-05	0.000560949	3.40085	29.9895	MXD1	MAX dimerization protein 1	GO:0046983	protein dimerization activity	The formation of a protein dimer, a macromolecular structure consists of two noncovalently associated identical or nonidentical subunits. [ISBN:0198506732]	0.850061	2.61996	4.33685	0.119468	0.964437	0.410469	0.964437	ENSG00000059728
ENST00000355422	0.010126	0.0450321	3.40007	29.9661	GFRA1	GDNF family receptor alpha 1	GO:0004872	receptor activity	Combining with an extracellular or intracellular messenger to initiate a change in cell activity. [GOC:ceb, ISBN:0198506732]	1.32221	2.32244	5.56603	0.264953	2.35742	0.534475	2.35742	ENSG00000151892
ENST00000586718	2.9846e-05	0.000284104	3.40002	29.9648	NPC1					0.814448	2.50031	4.15698	0.536245	0.324921	0.458743	0.458743	ENSG00000141458
ENST00000561359	0.000109227	0.000914661	3.39986	29.9598	HERC1	HECT and RLD domain containing E3 ubiquitin protein ligase family member 1				0.878715	1.38089	3.6447	0.127842	0.0933983	1.03037	1.03037	ENSG00000103657
ENST00000425242	0.00113826	0.00722451	3.39847	29.9184	CAB39L	calcium binding protein 39 like				1.04443	1.00609	3.63721	0.375376	-0.15997	1.26086	1.26086	ENSG00000102547
ENST00000481135	4.49996e-05	0.000412744	3.3958	29.8386	CUL3					0.832266	1.59866	3.90852	0.135377	0.425971	0.903624	0.903624	ENSG00000036257
ENST00000454934	0.0059709	0.0293863	3.39383	29.7798	POR	microRNA 4651	GO:0043231	intracellular membrane-bounded organelle	Organized structure of distinctive morphology and function, bounded by a single or double lipid bilayer membrane and occurring within the cell. Includes the nucleus, mitochondria, plastids, vacuoles, and vesicles. Excludes the plasma membrane. [GOC:go_curators]	1.2344	1.00377	3.65187	1.02328	-0.777718	1.26233	1.26233	ENSG00000127948
ENST00000576553	0.00030013	0.00225144	3.39343	29.7678	POLR2A					0.938659	1.92791	4.5119	0.35142	0.9702	0.724587	0.9702	ENSG00000181222
ENST00000464813	0.00211855	0.0123232	3.39174	29.7177	TMEM222	transmembrane protein 222	GO:0016021	integral component of membrane	The component of a membrane consisting of the gene products and protein complexes having at least some part of their peptide sequence embedded in the hydrophobic region of the membrane. [GOC:dos, GOC:go_curators]	1.10369	1.12609	3.48004	0.641722	-0.605647	1.18548	1.18548	ENSG00000186501
ENST00000533597	0.00281712	0.0156555	3.3915	29.7104	ACAT1					1.13541	1.87838	4.43793	1.18339	0.0506787	0.75035	0.75035	ENSG00000075239
ENST00000460605	1.07432e-05	0.000112149	3.39052	29.6812	GTPBP1					0.770283	2.30763	4.07459	0.348929	0.433466	0.541076	0.541076	ENSG00000100226
ENST00000568347	9.79043e-06	0.00010314	3.38796	29.6056	CES2					0.766204	2.11646	3.92309	0.250431	0.349065	0.630172	0.630172	ENSG00000172831
ENST00000347596	0.000547612	0.00382673	3.38752	29.5925	GUCY1A2	guanylate cyclase 1 soluble subunit alpha 2	GO:0004016	adenylate cyclase activity	Catalysis of the reaction: ATP = 3',5'-cyclic AMP + diphosphate. [EC:4.6.1.1]	0.980096	1.43876	3.67488	0.444681	-0.154317	0.9962	0.9962	ENSG00000152402
ENST00000561480	3.27223e-05	0.00030909	3.38719	29.5826	STOML1					0.815473	2.19413	3.87424	0.404373	0.136048	0.593122	0.593122	ENSG00000067221
ENST00000470618	0.00489826	0.0249176	3.38685	29.5728	NECTIN3					1.20372	1.00028	3.52292	0.908881	-0.806781	1.26454	1.26454	ENSG00000177707
ENST00000616764	0.00758454	0.0357491	3.38636	29.558	IFI27	interferon alpha inducible protein 27	GO:0016021	integral component of membrane	The component of a membrane consisting of the gene products and protein complexes having at least some part of their peptide sequence embedded in the hydrophobic region of the membrane. [GOC:dos, GOC:go_curators]	1.26829	1.00003	3.60427	1.14812	-0.94306	1.2647	1.2647	ENSG00000165949
ENST00000461003	0.000602381	0.00415666	3.38572	29.5391	ARHGAP30					0.986934	0.999711	3.46912	0.196154	-0.15841	1.2649	1.2649	ENSG00000186517
ENST00000596184	0.00601234	0.0295569	3.3823	29.4383	ZNF814					1.23122	2.21037	5.25107	1.07262	1.20124	0.585519	1.20124	ENSG00000204514
ENST00000494871	2.40067e-05	0.000233289	3.38118	29.4053	HLA-C					0.800479	1.66097	4.01438	0.092732	0.638115	0.868418	0.868418	ENSG00000206452
ENST00000461937	2.40067e-05	0.000233289	3.38118	29.4053	HLA-C	major histocompatibility complex, class I, C				0.800479	1.66097	4.01438	0.092732	0.638115	0.868418	0.868418	ENSG00000206435
ENST00000479176	0.000123325	0.00101776	3.38081	29.3947	FXR1					0.880553	1.50287	3.75085	0.204324	0.198033	0.958736	0.958736	ENSG00000114416
ENST00000507107	0.000738306	0.00497105	3.37919	29.3471	GNPDA1					1.00126	0.99645	3.58162	0.236807	-0.0418903	1.26697	1.26697	ENSG00000113552
ENST00000302946	0.00357609	0.0191399	3.37876	29.3344	SLFNL1	schlafen like 1	GO:0005524	ATP binding	Interacting selectively and non-covalently with ATP, adenosine 5'-triphosphate, a universally important coenzyme and enzyme regulator. [ISBN:0198506732]	1.15976	0.996233	3.53997	0.750468	-0.606517	1.26711	1.26711	ENSG00000171790
ENST00000463596	0.00801059	0.0373575	3.37619	29.259	APTX	aprataxin	GO:0000790	nuclear chromatin	The ordered and organized complex of DNA, protein, and sometimes RNA, that forms the chromosome in the nucleus. [GOC:elh, PMID:20404130]	1.27325	0.994946	3.754	1.16383	-0.745822	1.26793	1.26793	ENSG00000137074
ENST00000463813	0.00029572	0.00222319	3.37594	29.2517	ACSL3					0.932832	0.994821	3.44537	0.0372572	-0.00440175	1.26801	1.26801	ENSG00000123983
ENST00000448410	0.00044172	0.00317161	3.37551	29.2391	POR	microRNA 4651	GO:0016021	integral component of membrane	The component of a membrane consisting of the gene products and protein complexes having at least some part of their peptide sequence embedded in the hydrophobic region of the membrane. [GOC:dos, GOC:go_curators]	0.960639	1.46469	3.69769	0.403243	-0.0538978	0.980998	0.980998	ENSG00000127948
ENST00000572844	8.52039e-05	0.000733168	3.37548	29.2383	POLR2A	RNA polymerase II subunit A	GO:0005665	DNA-directed RNA polymerase II, core complex	RNA polymerase II, one of three nuclear DNA-directed RNA polymerases found in all eukaryotes, is a multisubunit complex; typically it produces mRNAs, snoRNAs, and some of the snRNAs. Two large subunits comprise the most conserved portion including the catalytic site and share similarity with other eukaryotic and bacterial multisubunit RNA polymerases. The largest subunit of RNA polymerase II cont…	0.85906	1.53958	3.79057	0.16949	0.296021	0.937487	0.937487	ENSG00000181222
ENST00000467852	0.00127167	0.0079435	3.37488	29.2207	VPS26A					1.04735	0.994291	3.85773	0.377074	0.173913	1.26834	1.26834	ENSG00000122958
ENST00000465379	4.23574e-11	1.00453e-09	3.37457	29.2117	SP3					0.51164	3.30715	3.46909	0.203464	-0.137487	0.189199	0.189199	ENSG00000172845
ENST00000475936	0.000286829	0.00216281	3.37446	29.2085	FLOT1					0.930394	1.91955	4.45485	0.37428	0.924169	0.728906	0.924169	ENSG00000236271
ENST00000460654	0.00393461	0.0207584	3.37176	29.1297	ZWINT					1.16939	1.04206	3.6759	0.813066	-0.48148	1.23813	1.23813	ENSG00000122952
ENST00000518199	0.000377563	0.00275841	3.37062	29.0964	OSR2	odd-skipped related transciption factor 2	GO:0046872	metal ion binding	Interacting selectively and non-covalently with any metal ion. [GOC:ai]	0.948057	0.992161	3.40948	0.0785239	-0.0770668	1.26969	1.26969	ENSG00000164920
ENST00000476846	0.000785438	0.00524528	3.3698	29.0728	DOCK4					1.00355	1.99369	4.61521	0.327199	1.18348	0.690966	1.18348	ENSG00000128512
ENST00000544246	0.00785262	0.0367825	3.36952	29.0646	PCDH9	protocadherin 9	GO:0005509	calcium ion binding	Interacting selectively and non-covalently with calcium ions (Ca2+). [GOC:ai]	1.26753	3.35756	5.33405	1.08329	1.32665	0.177592	1.32665	ENSG00000184226
ENST00000496716	0.000299322	0.00224666	3.36948	29.0634	NAA15					0.931854	0.991592	3.41137	0.0324737	-0.0257774	1.27005	1.27005	ENSG00000164134
ENST00000589604	0.0071197	0.0339415	3.36924	29.0563	VPS4B					1.25195	0.991471	3.53162	1.08093	-0.923318	1.27013	1.27013	ENSG00000119541
ENST00000621657	0.000981448	0.00636736	3.36795	29.0189	MBIP	MAP3K12 binding inhibitory protein 1				1.02189	1.74762	4.29848	0.745983	0.373462	0.820417	0.820417	ENSG00000151332
ENST00000528643	0.00527115	0.0265099	3.36688	28.9878	FDFT1	farnesyl-diphosphate farnesyltransferase 1	GO:0003824	catalytic activity	Catalysis of a biochemical reaction at physiological temperatures. In biologically catalyzed reactions, the reactants are known as substrates, and the catalysts are naturally occurring macromolecular substances known as enzymes. Enzymes possess specific binding sites for substrates, and are usually composed wholly or largely of protein, but RNA that has catalytic activity (ribozyme) is often also…	1.20677	0.990291	3.53138	0.913578	-0.750304	1.27088	1.27088	ENSG00000079459
ENST00000480236	0.000123114	0.00101627	3.36615	28.9669	APOL4					0.876639	1.36416	3.58679	0.112423	0.121945	1.04032	1.04032	ENSG00000100336
ENST00000489659	0.00818814	0.0379956	3.36454	28.9202	TAP1					1.27242	1.97093	4.66426	1.72605	-0.140772	0.70252	0.70252	ENSG00000227816
ENST00000498427	0.00818814	0.0379956	3.36454	28.9202	TAP1					1.27242	1.97093	4.66426	1.72605	-0.140772	0.70252	0.70252	ENSG00000230705
ENST00000470845	0.00818814	0.0379956	3.36454	28.9202	TAP1					1.27242	1.97093	4.66426	1.72605	-0.140772	0.70252	0.70252	ENSG00000224212
ENST00000489513	0.00818814	0.0379956	3.36454	28.9202	TAP1					1.27242	1.97093	4.66426	1.72605	-0.140772	0.70252	0.70252	ENSG00000224748
ENST00000556330	0.00136126	0.00842764	3.36454	28.9201	SRSF5					1.05052	2.7591	4.39112	1.29845	-0.0545861	0.356927	0.356927	ENSG00000100650
ENST00000465432	0.000589829	0.00408058	3.36346	28.8888	MRPL30					0.978816	1.84599	4.54355	0.49672	0.940401	0.76742	0.940401	ENSG00000185414
ENST00000431374	0.00290751	0.0160639	3.36297	28.8748	TSPAN9					1.12952	2.45079	4.92384	1.06055	0.853159	0.479172	0.853159	ENSG00000011105
ENST00000513848	0.0038636	0.0204315	3.36211	28.8501	ZCCHC10	zinc finger CCHC-type containing 10	GO:0008270	zinc ion binding	Interacting selectively and non-covalently with zinc (Zn) ions. [GOC:ai]	1.16373	2.14828	5.01625	0.756835	1.27456	0.614854	1.27456	ENSG00000155329
ENST00000556939	0.00010838	0.000908265	3.36137	28.8285	PGF					0.868341	1.45167	3.64904	0.142401	0.181858	0.988622	0.988622	ENSG00000119630
ENST00000519742	0.000942352	0.00615087	3.35878	28.7541	CLU	microRNA 6843				1.0156	0.986243	3.38453	0.273709	-0.273577	1.27345	1.27345	ENSG00000120885
ENST00000460812	0.00811036	0.0377255	3.35874	28.7529	TNFAIP6					1.26867	3.44654	5.31578	0.64637	1.76793	0.157635	1.76793	ENSG00000123610
ENST00000461166	0.00044939	0.00321998	3.35836	28.742	TIPARP	TCDD inducible poly(ADP-ribose) polymerase	GO:0003950	NAD+ ADP-ribosyltransferase activity	Catalysis of the reaction: NAD+ + (ADP-D-ribosyl)(n)-acceptor = nicotinamide + (ADP-D-ribosyl)(n+1)-acceptor. [EC:2.4.2.30]	0.957005	1.92674	4.46836	0.648599	0.707384	0.725188	0.725188	ENSG00000163659
ENST00000482780	0.00042698	0.00307758	3.35656	28.6904	P3H2					0.952805	0.985134	3.42965	0.0876021	-0.0254788	1.27416	1.27416	ENSG00000090530
ENST00000357475	0.00451702	0.0233075	3.35638	28.6853	SSBP3	single stranded DNA binding protein 3	GO:0003677	DNA binding	Any molecular function by which a gene product interacts selectively and non-covalently with DNA (deoxyribonucleic acid). [GOC:dph, GOC:jl, GOC:tb, GOC:vw]	1.18199	0.985045	3.62645	0.821446	-0.512874	1.27421	1.27421	ENSG00000157216
ENST00000497580	0.000599378	0.00413986	3.35638	28.6852	GAPVD1	GTPase activating protein and VPS9 domains 1	GO:0043087	regulation of GTPase activity	Any process that modulates the rate of GTP hydrolysis by a GTPase. [GOC:jl, GOC:mah]	0.977996	0.985043	3.53993	0.160501	0.0399288	1.27421	1.27421	ENSG00000165219
ENST00000529981	0.000803819	0.0053541	3.35256	28.5757	SCYL1					1.00032	0.983131	3.52058	0.22554	-0.0396792	1.27543	1.27543	ENSG00000142186
ENST00000474368	9.00521e-16	3.49571e-14	3.35231	28.5687	MX2					0.416969	3.46364	3.40292	0.106894	-0.0674931	0.153901	0.153901	ENSG00000183486
ENST00000515008	0.00328993	0.0178309	3.35186	28.5557	SIL1					1.14037	0.982781	3.43852	0.675026	-0.589977	1.27565	1.27565	ENSG00000120725
ENST00000476911	0.00230213	0.0132162	3.35087	28.5276	IFI44					1.09929	3.10934	4.81864	0.218292	1.59438	0.24082	1.59438	ENSG00000137965
ENST00000420065	0.00414486	0.0216809	3.35039	28.5138	RHEBL1	Ras homolog enriched in brain like 1	GO:0016020	membrane	A lipid bilayer along with all the proteins and protein complexes embedded in it an attached to it. [GOC:dos, GOC:mah, ISBN:0815316194]	1.16864	1.67431	4.19478	1.18761	-0.153551	0.860953	0.860953	ENSG00000167550
ENST00000495541	0.00682381	0.0327597	3.34861	28.463	ACSL3					1.23778	3.62628	5.20248	1.11705	1.18112	0.120642	1.18112	ENSG00000123983
ENST00000619682	0.0100564	0.0448117	3.34692	28.4152	MX1	MX dynamin like GTPase 1	GO:0048471	perinuclear region of cytoplasm	Cytoplasm situated near, or occurring around, the nucleus. [GOC:jid]	1.30034	2.78649	4.75158	2.18951	-0.45075	0.346813	0.346813	ENSG00000157601
ENST00000397083	0.00799236	0.0372995	3.34627	28.3967	ZFAND2A	zinc finger AN1-type containing 2A	GO:0046872	metal ion binding	Interacting selectively and non-covalently with any metal ion. [GOC:ai]	1.26161	2.23883	5.26924	0.291862	2.09561	0.57232	2.09561	ENSG00000178381
ENST00000464890	0.000163415	0.0013084	3.34616	28.3934	PRRC2A					0.887635	1.84803	4.3045	0.119219	1.06262	0.766339	1.06262	ENSG00000204469
ENST00000400558	0.000194779	0.00153218	3.34371	28.3241	C21orf91	chromosome 21 open reading frame 91				0.897474	3.15669	4.32068	0.640348	0.567841	0.227516	0.567841	ENSG00000154642
ENST00000511137	0.00571337	0.0283552	3.34258	28.2922	STARD4	StAR related lipid transfer domain containing 4				1.20942	3.22833	5.10709	0.913028	1.28101	0.208522	1.28101	ENSG00000164211
ENST00000264350	2.08528e-21	1.33568e-19	3.34135	28.2572	HERC5	HECT and RLD domain containing E3 ubiquitin protein ligase 5	GO:0004842	ubiquitin-protein transferase activity	Catalysis of the transfer of ubiquitin from one protein to another via the reaction X-Ub + Y --> Y-Ub + X, where both X-Ub and Y-Ub are covalent linkages. [GOC:BioGRID, GOC:jh2, PMID:9635407]	0.351696	4.51512	3.41973	0.155893	-0.0679634	0.0296418	0.0296418	ENSG00000138646
ENST00000428953	0.00429666	0.0223536	3.34043	28.2313	CCDC186	microRNA 2110				1.16982	2.13794	4.98971	0.472898	1.57981	0.619811	1.57981	ENSG00000165813
ENST00000521866	0.00530279	0.026622	3.33983	28.2143	TACC1	transforming acidic coiled-coil containing protein 1				1.19791	2.08871	5.06833	1.04418	1.10832	0.643682	1.10832	ENSG00000147526
ENST00000542815	0.0100294	0.0447341	3.33906	28.1926	ZEB1	zinc finger E-box binding homeobox 1	GO:0001227	transcriptional repressor activity, RNA polymerase II transcription regulatory region sequence-specific binding	Interacting selectively and non-covalently with a sequence of DNA that is in the regulatory region for RNA polymerase II (RNAP II) in order to stop, prevent, or reduce the frequency, rate or extent of transcription from an RNA polymerase II promoter. [GOC:krc]	1.29682	1.91391	5.26492	1.79077	0.609387	0.731831	0.731831	ENSG00000148516
ENST00000396603	0.00540696	0.0270538	3.33751	28.1489	CLTA	clathrin light chain A	GO:0071439	clathrin complex	A protein complex that consists of three clathrin heavy chains and three clathrin light chains, organized into a symmetrical three-legged structure called a triskelion. In clathrin-coated vesicles clathrin is the main component of the coat and forms a polymeric mechanical scaffold on the vesicle surface. [GOC:mah, PMID:16493411]	1.19979	2.14456	5.0691	0.3106	1.84866	0.616638	1.84866	ENSG00000122705
ENST00000377083	0.00538089	0.0269468	3.33737	28.1451	KIF1B	kinesin family member 1B	GO:1904115	axon cytoplasm	Any cytoplasm that is part of a axon. [GO_REF:0000064, GOC:TermGenie, PMID:18667152]	1.19907	0.97554	3.54333	0.876402	-0.624009	1.28025	1.28025	ENSG00000054523
ENST00000598127	0.000383387	0.00279566	3.33614	28.1104	PAF1					0.939423	0.974923	3.36286	0.0431283	-0.0132397	1.28065	1.28065	ENSG00000006712
ENST00000323997	0.0012472	0.00780928	3.33514	28.0823	ENO3	enolase 3	GO:0070062	extracellular exosome	A membrane-bounded vesicle that is released into the extracellular region by fusion of the limiting endosomal membrane of a multivesicular body with the plasma membrane. Extracellular exosomes, also simply called exosomes, have a diameter of about 40-100 nm. [GOC:BHF, GOC:mah, GOC:vesicles, PMID:15908444, PMID:17641064, PMID:19442504, PMID:19498381, PMID:22418571, PMID:24009894]	1.03324	0.974423	3.36828	0.3204	-0.281238	1.28096	1.28096	ENSG00000108515
ENST00000623960	0.00147856	0.00906662	3.33394	28.0486	CH507-9B2.1	ICOS ligand	GO:0016021	integral component of membrane	The component of a membrane consisting of the gene products and protein complexes having at least some part of their peptide sequence embedded in the hydrophobic region of the membrane. [GOC:dos, GOC:go_curators]	1.04878	0.973822	3.34899	0.368576	-0.350512	1.28135	1.28135	ENSG00000277117
ENST00000552557	0.00676846	0.0325321	3.33291	28.0196	SPATS2					1.23075	2.09419	4.97733	1.63112	0.424943	0.641001	0.641001	ENSG00000123352
ENST00000484228	3.30616e-05	0.000312116	3.33221	28.0001	SLC41A1					0.802693	2.35763	4.10426	0.199195	0.76728	0.518969	0.76728	ENSG00000133065
ENST00000354702	0.00795411	0.0371517	3.33164	27.9842	ENSA					1.25532	0.972681	3.35619	1.08168	-1.04888	1.28207	1.28207	ENSG00000143420
ENST00000497429	0.00234209	0.013408	3.33112	27.9696	ARNTL					1.09467	2.05009	4.76687	0.395064	1.40239	0.66271	1.40239	ENSG00000133794
ENST00000514154	0.000337199	0.00249749	3.33089	27.9634	TRIM36	tripartite motif containing 36	GO:0005622	intracellular	The living contents of a cell; the matter contained within (but not including) the plasma membrane, usually taken to exclude large vacuoles and masses of secretory or ingested material. In eukaryotes it includes the nucleus and cytoplasm. [ISBN:0198506732]	0.929144	1.89839	4.36443	0.212632	1.08233	0.739897	1.08233	ENSG00000152503
ENST00000480005	0.00038419	0.00280027	3.33088	27.9631	C8orf46	chromosome 8 open reading frame 46				0.938089	0.972295	3.34494	0.0376985	-0.017073	1.28232	1.28232	ENSG00000169085
ENST00000602885	0.000824458	0.00547073	3.33013	27.942	TSNAX-DISC1					0.995719	0.971918	3.40794	0.204626	-0.10336	1.28256	1.28256	ENSG00000270106
ENST00000591966	0.000645423	0.00442153	3.32777	27.876	AP1M1					0.975378	0.970736	3.3791	0.143734	-0.0726268	1.28331	1.28331	ENSG00000072958
ENST00000371893	0.00761289	0.0358621	3.32765	27.8727	TMEM63B	transmembrane protein 63B	GO:0016021	integral component of membrane	The component of a membrane consisting of the gene products and protein complexes having at least some part of their peptide sequence embedded in the hydrophobic region of the membrane. [GOC:dos, GOC:go_curators]	1.24688	4.33911	3.41285	2.29493	-2.18133	0.0371458	0.0371458	ENSG00000137216
ENST00000522238	0.000386931	0.00281868	3.32757	27.8707	CLU	microRNA 6843				0.937651	0.97064	3.32412	0.0354135	-0.0325482	1.28337	1.28337	ENSG00000120885
ENST00000553040	0.00147105	0.00902714	3.3257	27.8185	LMBR1L	limb development membrane protein 1 like	GO:0016021	integral component of membrane	The component of a membrane consisting of the gene products and protein complexes having at least some part of their peptide sequence embedded in the hydrophobic region of the membrane. [GOC:dos, GOC:go_curators]	1.04571	1.99356	4.6303	0.885966	0.754292	0.69103	0.754292	ENSG00000139636
ENST00000513646	0.000422485	0.00304921	3.32548	27.8124	SLC1A3	solute carrier family 1 member 3	GO:0016021	integral component of membrane	The component of a membrane consisting of the gene products and protein complexes having at least some part of their peptide sequence embedded in the hydrophobic region of the membrane. [GOC:dos, GOC:go_curators]	0.943232	0.969594	3.34869	0.0504928	-0.0116918	1.28404	1.28404	ENSG00000079215
ENST00000370018	0.00536444	0.026878	3.32496	27.798	RTEL1	regulator of telomere elongation helicase 1	GO:0000166	nucleotide binding	Interacting selectively and non-covalently with a nucleotide, any compound consisting of a nucleoside that is esterified with (ortho)phosphate or an oligophosphate at any hydroxyl group on the ribose or deoxyribose. [GOC:mah, ISBN:0198547684]	1.19419	0.969335	3.4786	0.854917	-0.652433	1.2842	1.2842	ENSG00000258366
ENST00000590308	0.0001396	0.00113632	3.32467	27.7899	LDLRAD4					0.872875	1.35154	3.58043	0.0950155	0.235481	1.04785	1.04785	ENSG00000168675
ENST00000527422	0.00026413	0.00201038	3.32353	27.758	BTN3A2	butyrophilin subfamily 3 member A2	GO:0002250	adaptive immune response	An immune response based on directed amplification of specific receptors for antigen produced through a somatic diversification process, and allowing for enhanced response to subsequent exposures to the same antigen (immunological memory). [GO_REF:0000022, GOC:add, GOC:mtg_15nov05, ISBN:0781735149]	0.911015	1.74253	4.05219	0.42172	0.501332	0.823203	0.823203	ENSG00000186470
ENST00000592304	0.000431208	0.00310532	3.32314	27.7474	NBR1					0.944019	0.968425	3.31481	0.0519771	-0.0496911	1.28478	1.28478	ENSG00000188554
ENST00000228606	0.000397919	0.00289133	3.32302	27.7439	CYP27B1	cytochrome P450 family 27 subfamily B member 1	GO:0031966	mitochondrial membrane	Either of the lipid bilayers that surround the mitochondrion and form the mitochondrial envelope. [GOC:mah, NIF_Subcellular:sao1045389829]	0.938318	2.43332	4.09675	0.834165	0.145858	0.486495	0.486495	ENSG00000111012
ENST00000532776	0.00324179	0.0175977	3.32222	27.7218	RELA					1.12854	0.967962	3.36074	0.625316	-0.563319	1.28508	1.28508	ENSG00000173039
ENST00000368730	0.00103059	0.00663887	3.32099	27.6876	TRAF3IP2					1.01187	0.967345	3.31697	0.250342	-0.239988	1.28547	1.28547	ENSG00000056972
ENST00000498626	0.00355057	0.0190248	3.32028	27.6681	CAPZA1					1.13882	1.81645	4.23772	1.16219	0.000865059	0.783159	0.783159	ENSG00000116489
ENST00000467412	2.40678e-05	0.000233813	3.32006	27.6619	CYTH2					0.786116	2.493	4.04841	0.226539	0.700429	0.461736	0.700429	ENSG00000105443
ENST00000343164	0.00606436	0.029768	3.32005	27.6618	SLC6A13	solute carrier family 6 member 13	GO:0005328	neurotransmitter:sodium symporter activity	Catalysis of the transfer of a solute or solutes from one side of a membrane to the other according to the reaction: neurotransmitter(out) + Na+(out) = neurotransmitter(in) + Na+(in). [TC:2.A.22.-.-]	1.20981	0.966879	3.3825	0.909686	-0.815096	1.28576	1.28576	ENSG00000010379
ENST00000415002	0.0113041	0.0492624	3.31901	27.633	CD59	CD59 molecule	GO:0070062	extracellular exosome	A membrane-bounded vesicle that is released into the extracellular region by fusion of the limiting endosomal membrane of a multivesicular body with the plasma membrane. Extracellular exosomes, also simply called exosomes, have a diameter of about 40-100 nm. [GOC:BHF, GOC:mah, GOC:vesicles, PMID:15908444, PMID:17641064, PMID:19442504, PMID:19498381, PMID:22418571, PMID:24009894]	1.31023	2.2735	5.36479	0.318629	2.25642	0.556454	2.25642	ENSG00000085063
ENST00000464103	0.00179936	0.0107368	3.31863	27.6226	PDE4DIP	phosphodiesterase 4D interacting protein-like	GO:0005815	microtubule organizing center	An intracellular structure that can catalyze gamma-tubulin-dependent microtubule nucleation and that can anchor microtubules by interacting with their minus ends, plus ends or sides. [GOC:vw, http://en.wikipedia.org/wiki/Microtubule_organizing_center, ISBN:0815316194, PMID:17072892, PMID:17245416]	1.06316	1.79978	4.18414	0.903344	0.196825	0.792106	0.792106	ENSG00000178104
ENST00000471938	0.000659723	0.00450913	3.31862	27.6222	GBP4					0.974405	2.85666	4.44333	0.218241	1.20596	0.321636	1.20596	ENSG00000162654
ENST00000445547	0.00549189	0.0274243	3.31843	27.617	ZC3H15	zinc finger CCCH-type containing 15				1.19511	3.35064	5.01755	0.188584	1.95386	0.17917	1.95386	ENSG00000065548
ENST00000462117	0.000439803	0.00316062	3.31813	27.6087	CYTH2					0.944	0.965918	3.34153	0.0503268	-0.00216499	1.28638	1.28638	ENSG00000105443
ENST00000485190	0.000449631	0.003221	3.31602	27.5505	POFUT2					0.944978	2.01629	3.95838	0.659896	0.164585	0.67958	0.67958	ENSG00000186866
ENST00000477868	0.00492969	0.0250503	3.31473	27.515	CDC73					1.17895	2.1258	4.96415	0.148201	1.93669	0.625658	1.93669	ENSG00000134371
ENST00000471466	4.08837e-21	2.57344e-19	3.31471	27.5144	RAB24					0.351495	4.36186	3.31107	0.149346	-0.130749	0.0359771	0.0359771	ENSG00000169228
ENST00000471142	0.0074848	0.0353507	3.3137	27.4867	TBRG4					1.23901	0.963704	3.65399	1.01495	-0.56519	1.28779	1.28779	ENSG00000136270
ENST00000494275	0.0014454	0.00888473	3.31252	27.4543	FGD4					1.0399	1.4374	3.57852	0.625081	-0.266724	0.997002	0.997002	ENSG00000139132
ENST00000510084	0.00200126	0.0117579	3.31155	27.4277	PGM2	phosphoglucomutase 2	GO:0005975	carbohydrate metabolic process	The chemical reactions and pathways involving carbohydrates, any of a group of organic compounds based of the general formula Cx(H2O)y. Includes the formation of carbohydrate derivatives by the addition of a carbohydrate residue to another molecule. [GOC:mah, ISBN:0198506732]	1.07168	0.962629	3.53353	0.434289	-0.129768	1.28847	1.28847	ENSG00000169299
ENST00000590114	0.00226392	0.0130436	3.30904	27.3588	NMT1					1.08378	2.79931	3.86027	1.41974	-0.70056	0.342132	0.342132	ENSG00000136448
ENST00000556327	0.000279616	0.00211328	3.3085	27.3441	AREL1					0.910558	1.67823	4.03719	0.384912	0.556752	0.858763	0.858763	ENSG00000119682
ENST00000571886	0.000170298	0.0013577	3.30812	27.3336	GTF3C1	general transcription factor IIIC subunit 1				0.879951	1.47886	3.63121	0.188751	0.246397	0.972719	0.972719	ENSG00000077235
ENST00000496959	0.00238689	0.0136133	3.30799	27.3301	MDM2	MDM2 proto-oncogene	GO:0000122	negative regulation of transcription from RNA polymerase II promoter	Any process that stops, prevents, or reduces the frequency, rate or extent of transcription from an RNA polymerase II promoter. [GOC:go_curators, GOC:txnOH]	1.08911	0.960847	3.56161	0.489644	-0.141175	1.28961	1.28961	ENSG00000135679
ENST00000357028	0.00641184	0.0311401	3.30538	27.259	MED27	mediator complex subunit 27	GO:0003713	transcription coactivator activity	Interacting selectively and non-covalently with a activating transcription factor and also with the basal transcription machinery in order to increase the frequency, rate or extent of transcription. Cofactors generally do not bind the template nucleic acid, but rather mediate protein-protein interactions between activating transcription factors and the basal transcription machinery. [GOC:txnOH, P…	1.21257	2.14959	5.04205	1.07987	1.12561	0.61423	1.12561	ENSG00000160563
ENST00000431170	0.00603144	0.0296308	3.30512	27.2518	AASS	aminoadipate-semialdehyde synthase				1.20358	0.959412	3.33973	0.882394	-0.804161	1.29052	1.29052	ENSG00000008311
ENST00000559005	0.000448315	0.00321403	3.30365	27.2118	PSME2					0.941244	2.83882	4.33736	0.563071	0.765839	0.327932	0.765839	ENSG00000100911
ENST00000481869	7.40131e-05	0.000646035	3.30301	27.1943	HES4					0.833461	2.41132	4.10655	0.119824	0.922162	0.495812	0.922162	ENSG00000188290
ENST00000559359	4.48003e-08	7.09936e-07	3.30252	27.1811	PSME2					0.603663	3.09774	3.43363	0.302446	-0.100404	0.244168	0.244168	ENSG00000100911
ENST00000504121	0.000104394	0.000877212	3.30203	27.1677	SLC1A3					0.851006	1.51363	3.66974	0.133825	0.364579	0.952492	0.952492	ENSG00000079215
ENST00000465603	0.00132272	0.00821386	3.30148	27.1528	IRF5	interferon regulatory factor 5	GO:0000975	regulatory region DNA binding	Interacting selectively and non-covalently with a DNA region that regulates a DNA-based process. Such processes include transcription, DNA replication, and DNA repair. [GOC:txnOH]	1.02818	0.957594	3.28949	0.294042	-0.269592	1.29168	1.29168	ENSG00000128604
ENST00000592024	4.72206e-14	1.53253e-12	3.30091	27.1374	DHX58					0.437823	3.82481	3.44329	0.200514	0.01759	0.0870189	0.0870189	ENSG00000108771
ENST00000574564	4.23155e-05	0.000390145	3.29957	27.101	WNK1	WNK lysine deficient protein kinase 1	GO:0005515	protein binding	Interacting selectively and non-covalently with any protein or protein complex (a complex of two or more proteins that may include other nonprotein molecules). [GOC:go_curators]	0.805862	2.15251	3.72999	0.361286	0.218511	0.612835	0.612835	ENSG00000060237
ENST00000485797	1.58195e-05	0.000159304	3.29949	27.0989	FBXL3					0.76431	2.03357	3.68764	0.205324	0.321731	0.670931	0.670931	ENSG00000005812
ENST00000557123	3.08657e-08	5.00621e-07	3.29473	26.9701	CALM1					0.595098	2.83586	3.42525	0.202229	0.00861987	0.328983	0.328983	ENSG00000198668
ENST00000558305	0.00121516	0.00763129	3.2937	26.9423	PEAK1	pseudopodium enriched atypical kinase 1	GO:0005925	focal adhesion	Small region on the surface of a cell that anchors the cell to the extracellular matrix and that forms a point of termination of actin filaments. [ISBN:0124325653, ISBN:0815316208]	1.01805	2.88306	4.49825	0.0873123	1.46733	0.312449	1.46733	ENSG00000173517
ENST00000477577	0.00158373	0.00961865	3.2935	26.937	ITPR1					1.04261	0.953604	3.25641	0.336345	-0.333523	1.29422	1.29422	ENSG00000150995
ENST00000583205	0.00610006	0.0299173	3.29328	26.931	UTP18	UTP18, small subunit processome component	GO:0016021	integral component of membrane	The component of a membrane consisting of the gene products and protein complexes having at least some part of their peptide sequence embedded in the hydrophobic region of the membrane. [GOC:dos, GOC:go_curators]	1.20089	0.953492	3.27276	0.868927	-0.84511	1.2943	1.2943	ENSG00000011260
ENST00000578259	0.00119671	0.00752982	3.29212	26.8997	MTMR4					1.01619	1.95631	4.49058	0.306035	1.24293	0.709987	1.24293	ENSG00000108389
ENST00000466012	7.36839e-05	0.00064359	3.28925	26.8229	TMBIM1					0.829768	1.88868	3.54409	0.287815	0.0851049	0.744957	0.744957	ENSG00000135926
ENST00000590869	0.00583869	0.0288418	3.28807	26.7911	ILF3	interleukin enhancer binding factor 3				1.19275	1.83756	4.25483	1.36209	-0.0978371	0.771897	0.771897	ENSG00000129351
ENST00000413099	0.00835768	0.0386382	3.28666	26.7533	WDR48	WD repeat domain 48				1.24624	0.950182	3.36925	1.03325	-0.872487	1.29641	1.29641	ENSG00000114742
ENST00000514151	0.00026122	0.00199333	3.28573	26.7285	DMXL1					0.899953	1.52405	3.67314	0.268416	0.274499	0.946457	0.946457	ENSG00000172869
ENST00000447667	0.000207066	0.00161931	3.28562	26.7254	WNK1	WNK lysine deficient protein kinase 1	GO:0006468	protein phosphorylation	The process of introducing a phosphate group on to a protein. [GOC:hb]	0.885554	1.39297	3.51491	0.153104	0.192303	1.02321	1.02321	ENSG00000060237
ENST00000360872	0.0109768	0.0480666	3.2831	26.6584	LAT	linker for activation of T-cells	GO:0045121	membrane raft	Any of the small (10-200 nm), heterogeneous, highly dynamic, sterol- and sphingolipid-enriched membrane domains that compartmentalize cellular processes. Small rafts can sometimes be stabilized to form larger platforms through protein-protein and protein-lipid interactions. [PMID:16645198, PMID:20044567]	1.29081	0.948405	3.24812	1.20176	-1.18365	1.29754	1.29754	ENSG00000213658
ENST00000489992	0.00216898	0.0125718	3.2822	26.6344	FLAD1					1.07049	0.947955	3.23293	0.421111	-0.419769	1.29783	1.29783	ENSG00000160688
ENST00000367865	0.00821364	0.0380965	3.27966	26.5668	POU2F1					1.24081	2.17745	5.0744	1.46528	0.844139	0.600979	0.844139	ENSG00000143190
ENST00000395155	0.00884298	0.0404161	3.27919	26.5543	STX1A	syntaxin 1A	GO:0016021	integral component of membrane	The component of a membrane consisting of the gene products and protein complexes having at least some part of their peptide sequence embedded in the hydrophobic region of the membrane. [GOC:dos, GOC:go_curators]	1.25253	0.946449	3.32506	1.05444	-0.930527	1.29879	1.29879	ENSG00000106089
ENST00000475858	0.000891035	0.00585264	3.27635	26.4789	FAM107B					0.986006	0.945026	3.28454	0.158613	-0.0783529	1.2997	1.2997	ENSG00000065809
ENST00000556721	1.07163e-05	0.000111912	3.27488	26.4401	CALM1					0.743921	2.52711	3.26217	0.382327	-0.326425	0.447799	0.447799	ENSG00000198668
ENST00000544739	0.000231148	0.00178843	3.27467	26.4346	STIP1					0.889304	1.55487	3.7201	0.257613	0.371206	0.928679	0.928679	ENSG00000168439
ENST00000476859	0.0105867	0.0466832	3.27431	26.425	KLF5					1.281	0.944008	3.2757	1.1611	-1.08689	1.30035	1.30035	ENSG00000102554
ENST00000544106	0.00510269	0.0257814	3.26957	26.3	MYNN	myoneurin	GO:0003676	nucleic acid binding	Interacting selectively and non-covalently with any nucleic acid. [GOC:jl]	1.1675	2.08709	4.8427	0.289424	1.75517	0.644474	1.75517	ENSG00000085274
ENST00000392043	8.69853e-07	1.12489e-05	3.26856	26.2735	ABL2	ABL proto-oncogene 2, non-receptor tyrosine kinase	GO:0005102	receptor binding	Interacting selectively and non-covalently with one or more specific sites on a receptor molecule, a macromolecule that undergoes combination with a hormone, neurotransmitter, drug or intracellular messenger to initiate a change in cell function. [GOC:bf, GOC:ceb, ISBN:0198506732]	0.664476	2.93226	3.3248	0.366514	-0.216824	0.295778	0.295778	ENSG00000143322
ENST00000494736	0.0081419	0.0378319	3.26788	26.2556	CCT6A					1.23497	0.940793	3.40137	0.985313	-0.738247	1.3024	1.3024	ENSG00000146731
ENST00000469280	0.000590566	0.00408419	3.26553	26.1941	NCF2					0.950413	0.93962	3.20454	0.0517779	-0.0450025	1.30315	1.30315	ENSG00000116701
ENST00000535776	0.0106253	0.0468087	3.26424	26.1602	RAB18	RAB18, member RAS oncogene family	GO:0000166	nucleotide binding	Interacting selectively and non-covalently with a nucleotide, any compound consisting of a nucleoside that is esterified with (ortho)phosphate or an oligophosphate at any hydroxyl group on the ribose or deoxyribose. [GOC:mah, ISBN:0198547684]	1.2777	0.938973	3.51638	1.1452	-0.745447	1.30356	1.30356	ENSG00000099246
ENST00000560130	0.00058397	0.00404495	3.26337	26.1374	HSP90AA1					0.948942	0.938537	3.22056	0.0468954	-0.0147884	1.30384	1.30384	ENSG00000080824
ENST00000560964	0.000488705	0.00346321	3.26309	26.1302	WHAMM					0.935822	1.76029	4.02424	0.500148	0.537233	0.813497	0.813497	ENSG00000156232
ENST00000613922	2.53483e-11	6.18841e-10	3.26149	26.0884	CCL3	C-C motif chemokine ligand 3	GO:0005829	cytosol	The part of the cytoplasm that does not contain organelles but which does contain other particulate matter, such as protein complexes. [GOC:hjd, GOC:jl]	0.488881	3.28514	3.36424	0.164075	0.0522327	0.194432	0.194432	ENSG00000277632
ENST00000491576	0.000261088	0.00199255	3.26124	26.0818	BZW1					0.893213	1.41578	3.5602	0.187019	0.274855	1.00972	1.00972	ENSG00000082153
ENST00000380593	0.000772722	0.00517037	3.25883	26.0191	RP5-860F19.8					0.969202	1.31862	3.40361	0.341443	-0.069423	1.06759	1.06759	ENSG00000241690
ENST00000482886	4.13052e-05	0.000381744	3.25848	26.0099	CFB					0.79474	1.93356	3.52535	0.225745	0.199318	0.721673	0.721673	ENSG00000243649
ENST00000511354	0.000778302	0.00520292	3.25837	26.0072	BDH2	3-hydroxybutyrate dehydrogenase, type 2				0.969639	0.93604	3.22648	0.104862	-0.0531353	1.30544	1.30544	ENSG00000164039
ENST00000462159	0.00829271	0.0383966	3.25812	26.0006	SASS6					1.23418	2.01126	4.66143	1.60268	0.243346	0.682105	0.682105	ENSG00000156876
ENST00000561439	0.00960184	0.0432217	3.25714	25.9751	EIF5					1.25766	3.42137	5.08072	0.328251	2.0443	0.1632	2.0443	ENSG00000100664
ENST00000488121	0.00108905	0.00695187	3.25657	25.9604	COL1A2					0.996975	1.91143	4.37433	0.708987	0.781952	0.733117	0.781952	ENSG00000164692
ENST00000506919	0.000698858	0.00473953	3.25484	25.9156	MMAA					0.960124	1.61799	3.77285	0.490111	0.253198	0.892645	0.892645	ENSG00000151611
ENST00000497865	0.0105892	0.0466875	3.254	25.8937	RND3					1.2731	2.01439	5.12148	0.76595	1.66521	0.680531	1.66521	ENSG00000115963
ENST00000564096	0.00499248	0.0253104	3.25243	25.8532	CLK3	CDC like kinase 3	GO:0045111	intermediate filament cytoskeleton	Cytoskeletal structure made from intermediate filaments, typically organized in the cytosol as an extended system that stretches from the nuclear envelope to the plasma membrane. Some intermediate filaments run parallel to the cell surface, while others traverse the cytosol; together they form an internal framework that helps support the shape and resilience of the cell. [ISBN:0716731363]	1.15847	1.9157	4.37728	1.28219	0.222546	0.730904	0.730904	ENSG00000179335
ENST00000544871	0.00487399	0.0248096	3.25175	25.8356	C12orf66	chromosome 12 open reading frame 66				1.15505	2.08146	4.77314	0.623972	1.37724	0.647235	1.37724	ENSG00000174206
ENST00000555267	2.89709e-05	0.000276808	3.25155	25.8303	CALM1					0.77762	2.41551	3.8974	0.395109	0.511931	0.494028	0.511931	ENSG00000198668
ENST00000551484	8.81074e-05	0.000755276	3.25127	25.8232	CDK17					0.829151	1.89742	3.47092	0.290836	0.0837688	0.740402	0.740402	ENSG00000059758
ENST00000598292	0.000863902	0.00570071	3.25126	25.8228	AKAP8L					0.975924	0.932481	3.17529	0.120929	-0.115821	1.30771	1.30771	ENSG00000011243
ENST00000545993	0.00858501	0.0395071	3.25022	25.7961	SLC11A2	solute carrier family 11 member 2	GO:0005215	transporter activity	Enables the directed movement of substances (such as macromolecules, small molecules, ions) into, out of or within a cell, or between cells. [GOC:ai, GOC:dgf]	1.23669	0.931964	3.3381	0.986077	-0.774934	1.30804	1.30804	ENSG00000110911
ENST00000473180	0.00460926	0.0236865	3.24844	25.75	BTBD3					1.14658	0.931071	3.2172	0.663366	-0.598993	1.30861	1.30861	ENSG00000132640
ENST00000483307	0.000829353	0.00549987	3.2478	25.7337	CACYBP					0.971579	0.930754	3.23792	0.107132	-0.0153167	1.30882	1.30882	ENSG00000116161
ENST00000508525	0.000632809	0.00434739	3.24745	25.7246	XPNPEP1					0.950339	0.930577	3.20455	0.045785	0.00517722	1.30893	1.30893	ENSG00000108039
ENST00000546562	0.00140073	0.00864094	3.24674	25.7064	AAAS					1.01635	0.930223	3.20974	0.240302	-0.181116	1.30916	1.30916	ENSG00000094914
ENST00000623550	4.86989e-238	1.06368e-233	3.24655	25.7016	B2M					0.0985425	6.81113	3.17369	0.00491934	0.00964659	0.00636874	0.00964659	ENSG00000166710
ENST00000591994	0.00356108	0.019078	3.24564	25.678	RPRD1A					1.11357	1.97093	4.64828	0.172788	1.68726	0.702518	1.68726	ENSG00000141425
ENST00000564138	1.16846e-09	2.31592e-08	3.24554	25.6755	PLCG2	phospholipase C gamma 2	GO:0070062	extracellular exosome	A membrane-bounded vesicle that is released into the extracellular region by fusion of the limiting endosomal membrane of a multivesicular body with the plasma membrane. Extracellular exosomes, also simply called exosomes, have a diameter of about 40-100 nm. [GOC:BHF, GOC:mah, GOC:vesicles, PMID:15908444, PMID:17641064, PMID:19442504, PMID:19498381, PMID:22418571, PMID:24009894]	0.533409	5.70428	3.50148	0.0110762	0.415712	0.0106506	0.415712	ENSG00000197943
ENST00000472818	0.000722116	0.00487858	3.24531	25.6697	TAF8	TATA-box binding protein associated factor 8	GO:0005654	nucleoplasm	That part of the nuclear content other than the chromosomes or the nucleolus. [GOC:ma, ISBN:0124325653]	0.959856	0.929509	3.19726	0.0723712	-0.0253147	1.30961	1.30961	ENSG00000137413
ENST00000485454	9.93255e-06	0.000104519	3.24474	25.655	SFPQ					0.73433	2.23065	3.67225	0.232766	0.409432	0.576095	0.576095	ENSG00000116560
ENST00000203629	0.00037447	0.00273948	3.24428	25.6432	LAG3	lymphocyte activating 3	GO:0016021	integral component of membrane	The component of a membrane consisting of the gene products and protein complexes having at least some part of their peptide sequence embedded in the hydrophobic region of the membrane. [GOC:dos, GOC:go_curators]	0.911967	1.48476	3.53442	0.278247	0.19277	0.96928	0.96928	ENSG00000089692
ENST00000466067	0.00328316	0.0178001	3.2436	25.6257	WDR43					1.1033	2.01797	4.617	0.532913	1.29299	0.678737	1.29299	ENSG00000163811
ENST00000481163	0.000297069	0.00223154	3.24355	25.6246	PRDM1					0.896543	1.37332	3.40246	0.170814	0.137032	1.03487	1.03487	ENSG00000057657
ENST00000442711	6.31286e-13	1.82953e-11	3.24322	25.616	INHBA	inhibin beta A subunit	GO:0043512	inhibin A complex	Heterodimeric hormone composed of an inhibin alpha subunit complexed with an inhibin beta-A subunit. [GOC:jl]	0.450851	6.27541	3.39946	0.0224671	0.282433	0.0078065	0.282433	ENSG00000122641
ENST00000553400	0.000137211	0.00111896	3.24311	25.6133	DDX24					0.850508	2.60522	4.02337	0.349346	0.735701	0.416326	0.735701	ENSG00000089737
ENST00000629321	0.000137211	0.00111896	3.24311	25.6133	DDX24					0.850508	2.60522	4.02337	0.349346	0.735701	0.416326	0.735701	ENSG00000273761
ENST00000457808	0.00687246	0.0329618	3.24175	25.5785	ZNF277	zinc finger protein 277				1.19933	1.94053	4.43732	1.43951	0.166286	0.718084	0.718084	ENSG00000198839
ENST00000620828	0.00209775	0.012226	3.24154	25.573	FMR1					1.0538	2.97613	4.48487	0.711218	0.954539	0.281409	0.954539	ENSG00000102081
ENST00000580361	4.32983e-05	0.000398646	3.24114	25.563	RAB31					0.792623	2.05109	3.57871	0.280164	0.253835	0.662213	0.662213	ENSG00000168461
ENST00000488914	0.00327148	0.0177441	3.24101	25.5595	CTNNB1					1.10201	0.927357	3.18654	0.510638	-0.466518	1.31099	1.31099	ENSG00000168036
ENST00000550219	0.000681875	0.00464069	3.23949	25.5208	NUP188					0.953699	0.926599	3.15718	0.0528391	-0.0417336	1.31147	1.31147	ENSG00000095319
ENST00000299502	0	0	3.23776	25.4766	SERPINB2	serpin family B member 2	GO:0005886	plasma membrane	The membrane surrounding a cell that separates the cell from its external environment. It consists of a phospholipid bilayer and associated proteins. [ISBN:0716731363]	0.0748765	7.31028	3.15166	0.0019444	0.00646533	0.00540244	0.00646533	ENSG00000197632
ENST00000572567	0.00333943	0.0180574	3.23686	25.4538	MKL2	MKL1/myocardin like 2	GO:0043086	negative regulation of catalytic activity	Any process that stops or reduces the activity of an enzyme. [GOC:ebc, GOC:jl, GOC:tb, GOC:vw]	1.10299	0.925285	3.17102	0.512557	-0.477765	1.31232	1.31232	ENSG00000186260
ENST00000441065	0.000301894	0.00226363	3.23532	25.4146	RFPL4B	ret finger protein like 4B	GO:0008270	zinc ion binding	Interacting selectively and non-covalently with zinc (Zn) ions. [GOC:ai]	0.895301	1.29046	3.31176	0.117771	0.0966882	1.08457	1.08457	ENSG00000251258
ENST00000571235	0.000653321	0.00446864	3.23074	25.2983	ENO3					0.94786	0.922221	3.15222	0.0333803	-0.00722174	1.31428	1.31428	ENSG00000108515
ENST00000513777	0.00109827	0.00699983	3.2306	25.2949	FER					0.98975	1.50689	3.58738	0.513	0.0574194	0.956406	0.956406	ENSG00000151422
ENST00000556097	0.00039043	0.00284227	3.23015	25.2834	LGMN	legumain	GO:0006508	proteolysis	The hydrolysis of proteins into smaller polypeptides and/or amino acids by cleavage of their peptide bonds. [GOC:bf, GOC:mah]	0.910806	1.64253	3.83341	0.365574	0.513499	0.878778	0.878778	ENSG00000100600
ENST00000415792	0.00108447	0.00692739	3.22858	25.2437	ACTR3	ARP3 actin related protein 3 homolog	GO:0005885	Arp2/3 protein complex	A stable protein complex that contains two actin-related proteins, Arp2 and Arp3, and five novel proteins (ARPC1-5), and functions in the nucleation of branched actin filaments. [GOC:jl, GOC:vw, PMID:12479800]	0.988045	1.89652	4.2986	0.530738	0.933612	0.74087	0.933612	ENSG00000115091
ENST00000441689	0.00188086	0.0111549	3.22803	25.23	HNRNPLL	heterogeneous nuclear ribonucleoprotein L like	GO:0000166	nucleotide binding	Interacting selectively and non-covalently with a nucleotide, any compound consisting of a nucleoside that is esterified with (ortho)phosphate or an oligophosphate at any hydroxyl group on the ribose or deoxyribose. [GOC:mah, ISBN:0198547684]	1.03848	2.27532	4.29825	1.06203	0.403212	0.555629	0.555629	ENSG00000143889
ENST00000546933	0.000254058	0.00194502	3.2277	25.2216	PPP1CC	protein phosphatase 1 catalytic subunit gamma	GO:0006470	protein dephosphorylation	The process of removing one or more phosphoric residues from a protein. [GOC:hb]	0.882336	1.54316	3.59232	0.232352	0.351281	0.935422	0.935422	ENSG00000186298
ENST00000473606	0.000859213	0.00567205	3.22521	25.1589	AP1B1					0.967666	0.919458	3.18746	0.0885195	-0.00493451	1.31605	1.31605	ENSG00000100280
ENST00000435483	0.000826758	0.00548432	3.22513	25.157	RP11-244K5.6					0.964547	0.91942	3.17232	0.079457	-0.0146181	1.31607	1.31607	ENSG00000216621
ENST00000392273	1.19643e-07	1.77691e-06	3.2251	25.1561	LATS1	large tumor suppressor kinase 1	GO:0005856	cytoskeleton	Any of the various filamentous elements that form the internal framework of cells, and typically remain after treatment of the cells with mild detergent to remove membrane constituents and soluble components of the cytoplasm. The term embraces intermediate filaments, microfilaments, microtubules, the microtrabecular lattice, and other structures characterized by a polymeric filamentous nature and…	0.609194	3.60184	3.20803	0.431336	-0.321776	0.12534	0.12534	ENSG00000131023
ENST00000502875	1.01671e-05	0.000106764	3.22489	25.1508	TNRC18P1					0.730673	2.03371	3.60839	0.129963	0.480561	0.670861	0.670861	ENSG00000249661
ENST00000483828	0.000960434	0.00625021	3.22324	25.1093	TBC1D15					0.976186	0.918471	3.16139	0.11273	-0.0569608	1.31668	1.31668	ENSG00000121749
ENST00000488784	0.00753691	0.0355681	3.22263	25.094	YY1AP1					1.20601	0.919088	3.39874	0.865409	-0.51148	1.31628	1.31628	ENSG00000163374
ENST00000601208	0.0014923	0.0091444	3.22232	25.0862	NAPA	NSF attachment protein alpha	GO:0005622	intracellular	The living contents of a cell; the matter contained within (but not including) the plasma membrane, usually taken to exclude large vacuoles and masses of secretory or ingested material. In eukaryotes it includes the nucleus and cytoplasm. [ISBN:0198506732]	1.01453	0.918012	3.30088	0.226926	0.00542839	1.31697	1.31697	ENSG00000105402
ENST00000548968	0.000820403	0.00544768	3.21945	25.0144	LRIG3					0.962231	0.916578	3.18874	0.0709434	0.0281634	1.31789	1.31789	ENSG00000139263
ENST00000009105	0.00375344	0.0199504	3.21788	24.9752	CAMK1G	calcium/calmodulin dependent protein kinase IG	GO:0000166	nucleotide binding	Interacting selectively and non-covalently with a nucleotide, any compound consisting of a nucleoside that is esterified with (ortho)phosphate or an oligophosphate at any hydroxyl group on the ribose or deoxyribose. [GOC:mah, ISBN:0198547684]	1.11031	1.94687	4.58579	0.921222	0.927976	0.714823	0.927976	ENSG00000008118
ENST00000544028	0.0046155	0.0237148	3.21735	24.9618	NRDC	microRNA 761	GO:0006508	proteolysis	The hydrolysis of proteins into smaller polypeptides and/or amino acids by cleavage of their peptide bonds. [GOC:bf, GOC:mah]	1.13578	2.00393	4.6534	1.21049	0.724511	0.685796	0.724511	ENSG00000078618
ENST00000442951	0.00291612	0.0161073	3.21506	24.9047	EXOC7	exocyst complex component 7	GO:0000145	exocyst	A protein complex peripherally associated with the plasma membrane that determines where vesicles dock and fuse. At least eight complex components are conserved between yeast and mammals. [PMID:15292201, PMID:27243008, PMID:9700152]	1.08017	0.914382	3.32542	0.430844	-0.15029	1.3193	1.3193	ENSG00000182473
ENST00000480056	0.0052091	0.0262381	3.2144	24.8885	GUK1					1.15054	2.03307	4.68822	0.451555	1.53408	0.671178	1.53408	ENSG00000143774
ENST00000405334	0.00860751	0.0395689	3.21383	24.874	EIF2AK2	eukaryotic translation initiation factor 2 alpha kinase 2	GO:0048471	perinuclear region of cytoplasm	Cytoplasm situated near, or occurring around, the nucleus. [GOC:jid]	1.22326	3.3467	4.89424	0.687031	1.55752	0.180072	1.55752	ENSG00000055332
ENST00000487188	0.000887323	0.00583586	3.21319	24.8582	VPS13D					0.966659	0.913446	3.20569	0.0817484	0.0536559	1.3199	1.3199	ENSG00000048707
ENST00000407271	0.000777208	0.00519667	3.213	24.8536	RP11-244K5.6					0.956027	0.913354	3.23612	0.0510256	0.122859	1.31996	1.31996	ENSG00000216621
ENST00000511326	8.41819e-08	1.27954e-06	3.21061	24.7941	PLK2					0.599225	3.29649	3.13513	0.346888	-0.293475	0.191718	0.191718	ENSG00000145632
ENST00000599788	0.00117364	0.00740532	3.21011	24.7819	NUP62	nucleoporin 62				0.989185	0.91191	3.11088	0.14685	-0.122562	1.32088	1.32088	ENSG00000213024
ENST00000537856	0.00771342	0.0362289	3.20982	24.7747	TCF4	transcription factor 4	GO:0005667	transcription factor complex	A protein complex that is capable of associating with DNA by direct binding, or via other DNA-binding proteins or complexes, and regulating transcription. [GOC:jl]	1.20472	0.911764	3.11406	0.856064	-0.827103	1.32097	1.32097	ENSG00000196628
ENST00000484251	0.00083003	0.00550325	3.20813	24.7328	HSD17B7					0.959776	0.910918	3.24023	0.0602382	0.130516	1.32152	1.32152	ENSG00000132196
ENST00000394925	0.00434377	0.0225485	3.20628	24.6871	TRAF4					1.1242	2.01207	4.60067	0.738284	1.15746	0.681697	1.15746	ENSG00000076604
ENST00000469238	2.66388e-05	0.000256469	3.20596	24.6793	AK2					0.763244	2.16346	3.6255	0.266195	0.41135	0.607616	0.607616	ENSG00000004455
ENST00000578106	0.005916	0.0291604	3.20502	24.656	SUZ12					1.16445	1.97731	4.67447	1.33463	0.656396	0.69927	0.69927	ENSG00000178691
ENST00000529535	0.00421434	0.0219881	3.20361	24.6213	ARHGAP42	Rho GTPase activating protein 42	GO:0007165	signal transduction	The cellular process in which a signal is conveyed to trigger a change in the activity or state of a cell. Signal transduction begins with reception of a signal (e.g. a ligand binding to a receptor or receptor activation by a stimulus such as light), or for signal transduction in the absence of ligand, signal-withdrawal or the activity of a constitutively active receptor. Signal transduction ends…	1.1195	2.01674	4.58286	0.304982	1.57492	0.679352	1.57492	ENSG00000165895
ENST00000468421	1.15244e-05	0.000119544	3.20351	24.6187	MSX1					0.730327	2.35893	3.71879	0.260628	0.53944	0.518401	0.53944	ENSG00000163132
ENST00000513250	7.75386e-05	0.000672508	3.20262	24.5969	CLPTM1L					0.810404	1.63856	3.7895	0.104114	0.786468	0.881018	0.881018	ENSG00000049656
ENST00000629620	7.75386e-05	0.000672508	3.20262	24.5969	CLPTM1L					0.810404	1.63856	3.7895	0.104114	0.786468	0.881018	0.881018	ENSG00000274811
ENST00000589607	0.000890727	0.00585238	3.20037	24.5417	ATXN7L3					0.963114	0.90704	3.07377	0.0673788	-0.0660642	1.324	1.324	ENSG00000087152
ENST00000465787	9.9162e-05	0.000838304	3.1999	24.53	MPZL1					0.822039	1.9269	3.38423	0.288515	0.102017	0.725107	0.725107	ENSG00000197965
ENST00000580738	0.000993889	0.00643533	3.19907	24.5097	NDEL1					0.971697	0.906387	3.08483	0.0918692	-0.0735966	1.32442	1.32442	ENSG00000166579
ENST00000530917	0.00470148	0.0240679	3.19818	24.4879	UBASH3B					1.13138	2.02481	4.60452	0.356223	1.5638	0.675308	1.5638	ENSG00000154127
ENST00000509555	0.00288642	0.0159716	3.19802	24.4841	PLK2					1.07331	0.905865	3.21847	0.403243	-0.215413	1.32476	1.32476	ENSG00000145632
ENST00000494810	0.000360043	0.00264694	3.19762	24.4743	PDCD6IP					0.896255	1.45663	3.48699	0.219192	0.305243	0.985717	0.985717	ENSG00000170248
ENST00000527748	5.29909e-05	0.000479001	3.19651	24.4472	GPR61	G protein-coupled receptor 61	GO:0016021	integral component of membrane	The component of a membrane consisting of the gene products and protein complexes having at least some part of their peptide sequence embedded in the hydrophobic region of the membrane. [GOC:dos, GOC:go_curators]	0.790819	2.03059	3.49859	0.265677	0.275925	0.672416	0.672416	ENSG00000156097
ENST00000464235	0.00472268	0.0241594	3.19619	24.4392	EXOSC8					1.13125	0.904948	3.10973	0.59424	-0.537938	1.32535	1.32535	ENSG00000120699
ENST00000477694	0.00470954	0.0241016	3.19561	24.4251	B3GALNT2					1.13069	0.904659	3.14666	0.592148	-0.488298	1.32553	1.32553	ENSG00000162885
ENST00000452681	0.00301558	0.0165785	3.19557	24.4241	PHKG1	phosphorylase kinase catalytic subunit gamma 1	GO:0000166	nucleotide binding	Interacting selectively and non-covalently with a nucleotide, any compound consisting of a nucleoside that is esterified with (ortho)phosphate or an oligophosphate at any hydroxyl group on the ribose or deoxyribose. [GOC:mah, ISBN:0198547684]	1.07735	1.8686	4.20541	0.985534	0.441852	0.755485	0.755485	ENSG00000164776
ENST00000551231	0.00110361	0.0070291	3.19387	24.3825	SLC11A2					0.978907	0.903786	3.0995	0.111297	-0.062216	1.32609	1.32609	ENSG00000110911
ENST00000425626	0.000230635	0.0017853	3.19245	24.3479	BET1	Bet1 golgi vesicular membrane trafficking protein				0.86684	2.31868	3.72619	0.590972	0.244876	0.536145	0.536145	ENSG00000105829
ENST00000441149	7.67483e-05	0.000666888	3.19116	24.3166	DNM1					0.807003	1.69248	3.83117	0.126053	0.844104	0.850827	0.850827	ENSG00000106976
ENST00000579482	0.000254316	0.00194586	3.18808	24.2418	FDXR	ferredoxin reductase				0.871566	2.60251	3.96071	0.485482	0.65396	0.417403	0.65396	ENSG00000161513
ENST00000544576	0.00674696	0.0324579	3.188	24.2399	MROH1	maestro heat like repeat family member 1				1.17678	2.00787	4.59179	1.39341	0.535082	0.683814	0.683814	ENSG00000179832
ENST00000597252	0.0110412	0.0482841	3.18746	24.2267	ZNF836	zinc finger protein 836	GO:0003676	nucleic acid binding	Interacting selectively and non-covalently with any nucleic acid. [GOC:jl]	1.25422	0.900581	3.18452	1.03145	-0.860755	1.32815	1.32815	ENSG00000196267
ENST00000372006	0.00135981	0.00841946	3.18598	24.1911	PIK3R3	phosphoinositide-3-kinase regulatory subunit 3	GO:0005515	protein binding	Interacting selectively and non-covalently with any protein or protein complex (a complex of two or more proteins that may include other nonprotein molecules). [GOC:go_curators]	0.994673	4.44998	4.2324	1.35962	0.124436	0.0320738	0.124436	ENSG00000117461
ENST00000513635	0.00154316	0.00940448	3.18541	24.1772	PTGER4					1.00599	0.899558	3.13464	0.189222	-0.0759843	1.3288	1.3288	ENSG00000171522
ENST00000481145	2.14855e-42	5.01017e-40	3.18524	24.1732	GBP5					0.233429	4.46705	3.08574	0.0503285	0.00217733	0.0314051	0.0314051	ENSG00000154451
ENST00000371818	1.36015e-42	3.22918e-40	3.18474	24.161	IFIT3	interferon induced protein with tetratricopeptide repeats 3	GO:0005829	cytosol	The part of the cytoplasm that does not contain organelles but which does contain other particulate matter, such as protein complexes. [GOC:hjd, GOC:jl]	0.232824	6.41259	3.10782	0.0363984	0.0449119	0.0073956	0.0449119	ENSG00000119917
ENST00000409712	0.000599839	0.00414261	3.18415	24.1468	SUMO1	small ubiquitin-like modifier 1	GO:0031965	nuclear membrane	Either of the lipid bilayers that surround the nucleus and form the nuclear envelope; excludes the intermembrane space. [GOC:mah, GOC:pz]	0.927868	1.75502	3.97467	0.47504	0.69123	0.816369	0.816369	ENSG00000116030
ENST00000595973	0.00100573	0.00649725	3.18265	24.1106	GDF15	growth differentiation factor 15				0.96769	1.45804	3.43909	0.419741	0.0806416	0.984894	0.984894	ENSG00000130513
ENST00000585734	0.000215208	0.00167598	3.18206	24.0963	FAM71E2	family with sequence similarity 71 member E2				0.859909	1.75405	3.92498	0.147467	0.961698	0.816901	0.961698	ENSG00000180043
ENST00000334490	7.30612e-06	7.89611e-05	3.17927	24.0292	C9orf47	chromosome 9 open reading frame 47	GO:0005576	extracellular region	The space external to the outermost structure of a cell. For cells without external protective or external encapsulating structures this refers to space outside of the plasma membrane. This term covers the host cell environment outside an intracellular parasite. [GOC:go_curators]	0.708935	2.32152	3.20622	0.219001	-0.00163513	0.534883	0.534883	ENSG00000186354
ENST00000525205	0.00456384	0.0234936	3.17796	23.9977	SLC43A3	solute carrier family 43 member 3	GO:0016021	integral component of membrane	The component of a membrane consisting of the gene products and protein complexes having at least some part of their peptide sequence embedded in the hydrophobic region of the membrane. [GOC:dos, GOC:go_curators]	1.12046	1.80209	4.10227	1.09227	0.248294	0.790864	0.790864	ENSG00000134802
ENST00000482915	7.65126e-05	0.000665282	3.17731	23.9822	C21orf91					0.803352	2.05908	3.05316	0.309804	-0.279102	0.658258	0.658258	ENSG00000154642
ENST00000484741	3.76613e-05	0.000351188	3.17714	23.9781	NET1					0.770893	2.16204	3.58054	0.283124	0.407209	0.60829	0.60829	ENSG00000173848
ENST00000526009	0.0022096	0.0127745	3.17712	23.9775	CLNS1A	chloride nucleotide-sensitive channel 1A				1.0381	1.76603	3.97699	0.806106	0.379855	0.810371	0.810371	ENSG00000074201
ENST00000467542	0.00298756	0.0164424	3.17617	23.9548	ZMYM5					1.06977	2.95394	4.31848	1.428	0.187085	0.288617	0.288617	ENSG00000132950
ENST00000589978	0.00289707	0.0160197	3.17556	23.9401	UBE2S	ubiquitin conjugating enzyme E2 S				1.06618	1.63324	3.77141	0.821078	0.111626	0.884019	0.884019	ENSG00000108106
ENST00000591732	0.000312094	0.002331	3.17502	23.9274	CANT1					0.880715	1.48845	3.48598	0.196359	0.380829	0.96713	0.96713	ENSG00000171302
ENST00000557460	0.00339718	0.0183077	3.17444	23.9135	SRSF5					1.08368	2.96529	4.43237	0.70411	1.05745	0.284917	1.05745	ENSG00000100650
ENST00000513638	7.14955e-09	1.26719e-07	3.17358	23.8929	GBP1P1					0.548363	3.02379	3.21467	0.184697	0.0567741	0.266356	0.266356	ENSG00000225492
ENST00000548514	0.00120762	0.00759267	3.17209	23.8572	OAS3	2'-5'-oligoadenylate synthetase 3	GO:0005886	plasma membrane	The membrane surrounding a cell that separates the cell from its external environment. It consists of a phospholipid bilayer and associated proteins. [ISBN:0716731363]	0.979924	2.79287	4.17094	0.139264	1.30111	0.344478	1.30111	ENSG00000111331
ENST00000570589	0.00134475	0.0083372	3.17146	23.8422	SCPEP1					0.989147	1.44448	3.75944	0.474777	0.452713	0.992842	0.992842	ENSG00000121064
ENST00000521036	0.00206214	0.0120571	3.16886	23.7804	UQCRB	ubiquinol-cytochrome c reductase binding protein	GO:0005750	mitochondrial respiratory chain complex III	A protein complex located in the mitochondrial inner membrane that forms part of the mitochondrial respiratory chain. Contains about 10 polypeptide subunits including four redox centers: cytochrome b/b6, cytochrome c1 and an 2Fe-2S cluster. Catalyzes the oxidation of ubiquinol by oxidized cytochrome c1. [GOC:mtg_sensu, ISBN:0198547684]	1.02847	0.891284	3.18505	0.252518	-0.0368332	1.33412	1.33412	ENSG00000156467
ENST00000510806	2.63109e-05	0.000253537	3.16718	23.7404	SH3RF1	SH3 domain containing ring finger 1	GO:0046872	metal ion binding	Interacting selectively and non-covalently with any metal ion. [GOC:ai]	0.753507	2.11135	3.56135	0.219013	0.471038	0.632647	0.632647	ENSG00000154447
ENST00000526511	4.58609e-05	0.000419821	3.16712	23.7389	CASP1					0.777058	2.26594	3.73377	0.235166	0.670564	0.559893	0.670564	ENSG00000137752
ENST00000497914	0.00102947	0.00663359	3.16606	23.714	URGCP					0.964573	1.6898	3.99555	0.543286	0.69216	0.852316	0.852316	ENSG00000106608
ENST00000465792	2.70732e-06	3.18663e-05	3.1639	23.6626	EIF4A2					0.674338	3.24938	3.1837	0.478895	-0.253107	0.203202	0.203202	ENSG00000156976
ENST00000479250	0.00238253	0.0135968	3.16314	23.6446	EIF2B5					1.04123	0.888421	3.02966	0.290295	-0.255256	1.33596	1.33596	ENSG00000145191
ENST00000471246	0.0100195	0.0447079	3.16257	23.6314	UBXN4					1.22811	0.88814	3.08574	0.926244	-0.819768	1.33614	1.33614	ENSG00000144224
ENST00000549933	0.000452845	0.00323949	3.1617	23.6107	CCT2					0.901488	1.3184	3.23926	0.1513	0.149149	1.06772	1.06772	ENSG00000166226
ENST00000485531	0.00575433	0.0285153	3.16093	23.5925	GALT					1.14466	0.887318	3.05661	0.628699	-0.554734	1.33666	1.33666	ENSG00000213930
ENST00000565728	0.000402228	0.00291876	3.15961	23.5613	MTMR10					0.892893	1.77214	3.95165	0.263311	0.932576	0.807051	0.932576	ENSG00000166912
ENST00000454684	0.00011048	0.000923856	3.15942	23.5569	AC006042.8					0.81716	1.54548	3.56498	0.0675424	0.645462	0.934082	0.934082	ENSG00000233264
ENST00000334546	0.00787778	0.036874	3.15925	23.5529	PPP2R3A	protein phosphatase 2 regulatory subunit B''alpha	GO:0005509	calcium ion binding	Interacting selectively and non-covalently with calcium ions (Ca2+). [GOC:ai]	1.18891	0.886478	3.18301	0.78306	-0.547124	1.3372	1.3372	ENSG00000073711
ENST00000421514	0.00362803	0.0193627	3.15854	23.5362	GOLGA1	golgin A1				1.08585	1.22153	3.22814	0.642076	-0.348031	1.12653	1.12653	ENSG00000136935
ENST00000478922	0.00133702	0.00829635	3.15804	23.5244	PHLDB2	pleckstrin homology like domain family B member 2	GO:0045111	intermediate filament cytoskeleton	Cytoskeletal structure made from intermediate filaments, typically organized in the cytosol as an extended system that stretches from the nuclear envelope to the plasma membrane. Some intermediate filaments run parallel to the cell surface, while others traverse the cytosol; together they form an internal framework that helps support the shape and resilience of the cell. [ISBN:0716731363]	0.984452	2.81511	4.15493	0.225257	1.22846	0.336414	1.22846	ENSG00000144824
ENST00000494586	0.00465146	0.0238734	3.15682	23.4957	CCSER2					1.11539	0.88526	3.15666	0.528162	-0.31939	1.33799	1.33799	ENSG00000107771
ENST00000527454	0.00148318	0.00909222	3.1568	23.4953	BATF2					0.993343	1.6338	3.88971	0.596397	0.528717	0.883699	0.883699	ENSG00000168062
ENST00000491618	0.00227885	0.0131079	3.15631	23.4837	CBFA2T2					1.03443	1.58524	3.6512	0.693787	0.134354	0.911275	0.911275	ENSG00000078699
ENST00000512550	5.21607e-05	0.000472148	3.1551	23.4555	UTP15					0.77986	2.10885	3.51893	0.278409	0.38725	0.633865	0.633865	ENSG00000164338
ENST00000503756	6.57846e-05	0.000581806	3.15297	23.4055	RP11-466G12.2					0.790013	1.81333	3.29916	0.151355	0.244634	0.784826	0.784826	ENSG00000249755
ENST00000576225	0.00208121	0.0121415	3.15292	23.4044	BAIAP2					1.02421	0.883314	3.01935	0.234273	-0.187936	1.33924	1.33924	ENSG00000175866
ENST00000495770	0.000464987	0.00331362	3.15288	23.4034	POR					0.900783	1.4197	3.437	0.209699	0.358807	1.00742	1.00742	ENSG00000127948
ENST00000593025	0.00110863	0.00705764	3.15137	23.368	RANBP3					0.966262	0.882537	2.99174	0.060757	-0.0452547	1.33974	1.33974	ENSG00000031823
ENST00000475959	3.65587e-05	0.000342001	3.1502	23.3407	GTPBP1					0.763089	2.34119	3.6337	0.347276	0.473446	0.526182	0.526182	ENSG00000100226
ENST00000421363	0.000547618	0.00382673	3.15001	23.3362	RP11-244K5.6					0.911378	1.2478	3.15063	0.135435	0.0818946	1.11048	1.11048	ENSG00000216621
ENST00000508626	0.00524391	0.026387	3.14915	23.3163	PCSK1	proprotein convertase subtilisin/kexin type 1	GO:0004252	serine-type endopeptidase activity	Catalysis of the hydrolysis of internal, alpha-peptide bonds in a polypeptide chain by a catalytic mechanism that involves a catalytic triad consisting of a serine nucleophile that is activated by a proton relay involving an acidic residue (e.g. aspartate or glutamate) and a basic residue (usually histidine). [GOC:mah, http://merops.sanger.ac.uk/about/glossary.htm#CATTYPE, ISBN:0716720094]	1.12806	0.881429	3.05188	0.568324	-0.472402	1.34045	1.34045	ENSG00000175426
ENST00000482596	9.28819e-05	0.000791235	3.14798	23.289	CHD6					0.805425	2.2264	3.52271	0.395002	0.29221	0.578063	0.578063	ENSG00000124177
ENST00000518072	0.00588666	0.0290481	3.14675	23.2602	ATP6V1H					1.1426	0.880225	3.22836	0.617068	-0.294873	1.34122	1.34122	ENSG00000047249
ENST00000536413	0.00120296	0.00756554	3.14649	23.2542	MAP2K4					0.971685	1.7327	3.88885	0.587664	0.560752	0.828593	0.828593	ENSG00000065559
ENST00000559193	0.00899825	0.0409913	3.14524	23.2253	SPG11	spastic paraplegia 11 (autosomal recessive)	GO:0005886	plasma membrane	The membrane surrounding a cell that separates the cell from its external environment. It consists of a phospholipid bilayer and associated proteins. [ISBN:0716731363]	1.20409	0.879473	2.97483	0.833059	-0.82422	1.34171	1.34171	ENSG00000104133
ENST00000535328	0.0011205	0.0071256	3.1452	23.2243	WBP11	WW domain binding protein 11	GO:0006396	RNA processing	Any process involved in the conversion of one or more primary RNA transcripts into one or more mature RNA molecules. [GOC:mah]	0.965264	0.879451	3.03381	0.0558809	0.0267851	1.34172	1.34172	ENSG00000084463
ENST00000586522	4.2441e-16	1.72091e-14	3.14492	23.2179	DHX58					0.386764	4.41773	3.04079	0.190977	-0.0989486	0.0334019	0.0334019	ENSG00000108771
ENST00000541351	0.00149757	0.00917098	3.14346	23.1838	YBX3					0.990017	0.878581	2.96741	0.127917	-0.124148	1.34228	1.34228	ENSG00000060138
ENST00000489993	3.26619e-06	3.77195e-05	3.14273	23.1671	HLA-C					0.675373	4.65098	3.01218	0.658722	-0.597284	0.0254702	0.0254702	ENSG00000206452
ENST00000488240	3.26619e-06	3.77195e-05	3.14273	23.1671	HLA-C					0.675373	4.65098	3.01218	0.658722	-0.597284	0.0254702	0.0254702	ENSG00000206435
ENST00000557694	2.64571e-05	0.000254833	3.14201	23.1503	LGMN					0.747742	2.36025	3.63261	0.287186	0.551492	0.517825	0.551492	ENSG00000100600
ENST00000629751	3.05082e-10	6.52016e-09	3.14191	23.148	HSPH1					0.499018	3.28063	3.07164	0.178009	-0.0402961	0.19552	0.19552	ENSG00000120694
ENST00000559916	1.25094e-18	6.3248e-17	3.14136	23.1353	B2M	beta-2-microglobulin	GO:0001948	glycoprotein binding	Interacting selectively and non-covalently with a glycoprotein, a protein that contains covalently bound glycose (monosaccharide) residues. These also include proteoglycans. [GOC:hjd, ISBN:0198506732]	0.356566	5.63227	3.00826	0.17947	-0.119704	0.011239	0.011239	ENSG00000166710
ENST00000472998	0.000451381	0.00323142	3.1406	23.1178	ENTPD7	ectonucleoside triphosphate diphosphohydrolase 7	GO:0016787	hydrolase activity	Catalysis of the hydrolysis of various bonds, e.g. C-O, C-N, C-C, phosphoric anhydride bonds, etc. Hydrolase is the systematic name for any enzyme of EC class 3. [ISBN:0198506732]	0.895252	1.37421	3.28731	0.167873	0.242501	1.03434	1.03434	ENSG00000198018
ENST00000417314	2.46697e-85	2.60727e-82	3.13922	23.0858	KBTBD8	kelch repeat and BTB domain containing 8	GO:0004842	ubiquitin-protein transferase activity	Catalysis of the transfer of ubiquitin from one protein to another via the reaction X-Ub + Y --> Y-Ub + X, where both X-Ub and Y-Ub are covalent linkages. [GOC:BioGRID, GOC:jh2, PMID:9635407]	0.160359	5.05302	2.96566	0.0209197	-0.00935515	0.0176527	0.0176527	ENSG00000163376
ENST00000372889	0.00059057	0.00408419	3.13781	23.0533	PKIG	protein kinase (cAMP-dependent, catalytic) inhibitor gamma	GO:0004862	cAMP-dependent protein kinase inhibitor activity	Stops, prevents or reduces the activity of a cAMP-dependent protein kinase. [GOC:mah]	0.91324	2.64842	3.95456	0.359172	0.891839	0.399254	0.891839	ENSG00000168734
ENST00000471577	0.00346018	0.0185945	3.13771	23.0511	INO80B					1.07324	0.875709	3.02476	0.383633	-0.294651	1.34413	1.34413	ENSG00000115274
ENST00000548445	6.99896e-11	1.60804e-09	3.13691	23.0326	RND1					0.481071	3.53859	3.14025	0.209126	0.0261089	0.138018	0.138018	ENSG00000172602
ENST00000563211	9.42577e-05	0.000801809	3.13584	23.0079	PRR14					0.803049	1.80037	3.26288	0.175545	0.215496	0.791786	0.791786	ENSG00000156858
ENST00000472419	0.000564305	0.0039245	3.13509	22.9908	VEPH1					0.909193	1.53814	3.53264	0.301634	0.428357	0.938314	0.938314	ENSG00000197415
ENST00000496667	0.00052519	0.0036877	3.13491	22.9865	CRY2					0.904065	1.37185	3.28811	0.190257	0.234514	1.03574	1.03574	ENSG00000121671
ENST00000556790	7.66457e-05	0.000666262	3.13427	22.9719	LGMN					0.792552	1.84183	3.39246	0.172583	0.384122	0.769625	0.769625	ENSG00000100600
ENST00000435790	0.00438735	0.0227477	3.13339	22.9515	ARHGAP22	Rho GTPase activating protein 22	GO:0005096	GTPase activator activity	Binds to and increases the activity of a GTPase, an enzyme that catalyzes the hydrolysis of GTP. [GOC:mah]	1.09987	0.873545	2.96054	0.469035	-0.450154	1.34552	1.34552	ENSG00000128805
ENST00000453731	0.00320047	0.017421	3.13323	22.948	MFSD2B	major facilitator superfamily domain containing 2B	GO:0016021	integral component of membrane	The component of a membrane consisting of the gene products and protein complexes having at least some part of their peptide sequence embedded in the hydrophobic region of the membrane. [GOC:dos, GOC:go_curators]	1.06291	0.873467	3.03773	0.349079	-0.233337	1.34557	1.34557	ENSG00000205639
ENST00000440909	0.00244077	0.0138615	3.13272	22.9363	SERPINA1	serpin family A member 1	GO:0070062	extracellular exosome	A membrane-bounded vesicle that is released into the extracellular region by fusion of the limiting endosomal membrane of a multivesicular body with the plasma membrane. Extracellular exosomes, also simply called exosomes, have a diameter of about 40-100 nm. [GOC:BHF, GOC:mah, GOC:vesicles, PMID:15908444, PMID:17641064, PMID:19442504, PMID:19498381, PMID:22418571, PMID:24009894]	1.0337	0.873214	3.03613	0.257071	-0.142142	1.34573	1.34573	ENSG00000197249
ENST00000559925	0.00515711	0.0260222	3.13243	22.9295	IGF1R					1.1199	0.873066	2.99517	0.535441	-0.471015	1.34583	1.34583	ENSG00000140443
ENST00000513641	0.00254343	0.0143636	3.13222	22.9248	OCIAD1	OCIA domain containing 1				1.0378	0.872963	2.96946	0.269657	-0.23688	1.3459	1.3459	ENSG00000109180
ENST00000544258	0.0055833	0.0277981	3.13148	22.9078	C12orf4	chromosome 12 open reading frame 4				1.12997	0.872592	2.96496	0.569103	-0.540205	1.34614	1.34614	ENSG00000047621
ENST00000472581	8.91015e-07	1.14885e-05	3.13061	22.8879	CFB					0.637041	3.19957	3.06492	0.392746	-0.236858	0.215985	0.215985	ENSG00000243649
ENST00000538273	0.00178009	0.0106416	3.12872	22.8448	NLRC5					1.0013	1.6238	3.65562	0.614548	0.284139	0.889352	0.889352	ENSG00000140853
ENST00000534448	0.00252026	0.014245	3.12858	22.8416	ACP2					1.03565	1.9042	4.22348	0.300448	1.3084	0.736873	1.3084	ENSG00000134575
ENST00000551809	0.00322539	0.0175319	3.12833	22.8359	GPR84	G protein-coupled receptor 84	GO:0004871	signal transducer activity	Conveys a signal across a cell to trigger a change in cell function or state. A signal is a physical entity or change in state that is used to transfer information in order to trigger a response. [GOC:go_curators]	1.06211	0.87102	2.9746	0.344965	-0.296644	1.34715	1.34715	ENSG00000139572
ENST00000580263	0.00185655	0.0110372	3.12743	22.8152	ACADVL					1.00487	0.870567	2.98222	0.16721	-0.107238	1.34744	1.34744	ENSG00000072778
ENST00000378700	1.21544e-49	4.02236e-47	3.12695	22.8044	ID4	inhibitor of DNA binding 4, HLH protein	GO:0001085	RNA polymerase II transcription factor binding	Interacting selectively and non-covalently with an RNA polymerase II transcription factor, any protein required to initiate or regulate transcription by RNA polymerase II. [GOC:txnOH]	0.211102	4.4983	2.94982	0.0366062	-0.016022	0.0302396	0.0302396	ENSG00000172201
ENST00000581969	0.000466836	0.00332499	3.1268	22.8008	FDXR					0.893601	1.41	3.29123	0.18465	0.263062	1.01313	1.01313	ENSG00000161513
ENST00000498261	7.24073e-05	0.000633537	3.12607	22.7842	CD274					0.787773	2.20528	3.52335	0.342984	0.396598	0.587895	0.587895	ENSG00000120217
ENST00000432278	0.000970066	0.00630481	3.12592	22.781	ETS2	ETS proto-oncogene 2, transcription factor	GO:0005634	nucleus	A membrane-bounded organelle of eukaryotic cells in which chromosomes are housed and replicated. In most cells, the nucleus contains all of the cell's chromosomes except the organellar chromosomes, and is the site of RNA synthesis and processing. In some species, or in specialized cell types, RNA metabolism or DNA replication may be absent. [GOC:go_curators]	0.947518	2.70514	4.00877	0.156397	1.19029	0.377285	1.19029	ENSG00000157557
ENST00000559676	0.000570898	0.0039653	3.12572	22.7763	IREB2					0.907301	1.35484	3.21775	0.188909	0.169488	1.04588	1.04588	ENSG00000136381
ENST00000483922	1.19781e-06	1.51113e-05	3.12489	22.7575	UBR4					0.643512	2.79795	3.04309	0.278534	-0.136532	0.342627	0.342627	ENSG00000127481
ENST00000613224	0.00914905	0.0415311	3.12397	22.7364	NBPF10	neuroblastoma breakpoint family member 10				1.19856	2.30436	4.14011	1.61228	-0.0968273	0.54254	0.54254	ENSG00000271425
ENST00000483189	0.0002763	0.00209159	3.12191	22.6896	ARHGEF7					0.858478	1.53442	3.50325	0.165011	0.55918	0.940465	0.940465	ENSG00000102606
ENST00000473577	0.00163153	0.00987327	3.12188	22.689	SLC7A1					0.991007	0.867792	2.94305	0.123915	-0.0999023	1.34923	1.34923	ENSG00000139514
ENST00000566690	0.000662271	0.00452465	3.12059	22.6597	GANC	glucosidase alpha, neutral C				0.916542	1.45673	3.40527	0.274412	0.330398	0.985662	0.985662	ENSG00000214013
ENST00000478946	0.000183155	0.0014477	3.11928	22.63	STAMBP					0.833768	2.10988	3.4124	0.409388	0.207395	0.633365	0.633365	ENSG00000124356
ENST00000561183	0.000200794	0.00157439	3.11887	22.6208	NIPA1	non imprinted in Prader-Willi/Angelman syndrome 1	GO:0016021	integral component of membrane	The component of a membrane consisting of the gene products and protein complexes having at least some part of their peptide sequence embedded in the hydrophobic region of the membrane. [GOC:dos, GOC:go_curators]	0.838853	2.27641	3.62033	0.500374	0.377282	0.555137	0.555137	ENSG00000170113
ENST00000552686	7.48372e-05	0.000652185	3.11795	22.6	RAB21					0.787289	2.0795	3.38075	0.281541	0.298801	0.648196	0.648196	ENSG00000080371
ENST00000372727	0.0101175	0.0450025	3.11555	22.5458	SYS1	SYS1, golgi trafficking protein	GO:0000042	protein targeting to Golgi	The process of directing proteins towards the Golgi; usually uses signals contained within the protein. [GOC:ai, GOC:mah]	1.21143	0.864628	3.03256	0.850091	-0.699383	1.35126	1.35126	ENSG00000204070
ENST00000463798	0.000178765	0.00141655	3.11544	22.5433	C1S					0.831387	2.11651	3.40359	0.406658	0.208092	0.630149	0.630149	ENSG00000182326
ENST00000563714	0.000122855	0.00101427	3.11443	22.5207	MTMR10	myotubularin related protein 10				0.810975	2.46136	3.69913	0.379593	0.606928	0.474774	0.606928	ENSG00000166912
ENST00000479097	0.0114303	0.0496936	3.11417	22.5148	RARB					1.23126	0.86394	3.01573	0.92229	-0.789407	1.35171	1.35171	ENSG00000077092
ENST00000523864	0.00879015	0.0402139	3.11379	22.5063	STARD8	StAR related lipid transfer domain containing 8				1.18842	0.864069	3.03253	0.766895	-0.612126	1.35162	1.35162	ENSG00000130052
ENST00000483271	0.000380073	0.00277489	3.11355	22.5007	CNST					0.87618	2.46718	3.82948	0.506549	0.644988	0.472359	0.644988	ENSG00000162852
ENST00000497377	1.38146e-13	4.28199e-12	3.1131	22.4907	HLA-B					0.420797	4.84096	2.96552	0.244464	-0.171832	0.0211415	0.0211415	ENSG00000234745
ENST00000590900	0.00125848	0.0078716	3.11299	22.4881	COX6B2	cytochrome c oxidase subunit 6B2	GO:0004129	cytochrome-c oxidase activity	Catalysis of the reaction: 4 ferrocytochrome c + O2 + 4 H+ = 4 ferricytochrome c + 2 H2O. [EC:1.9.3.1]	0.965182	1.27786	3.2361	0.305163	0.10595	1.0922	1.0922	ENSG00000160471
ENST00000615958	0.00149022	0.00913366	3.11118	22.4474	ENKUR	enkurin, TRPC channel interacting protein				0.97941	0.862441	2.92321	0.0861933	-0.0619683	1.35267	1.35267	ENSG00000151023
ENST00000479779	0.00117006	0.0073884	3.10936	22.4067	SYS1					0.957881	1.81315	4.00148	0.508829	0.867476	0.784922	0.867476	ENSG00000204070
ENST00000469214	0.00821638	0.0381051	3.10843	22.3858	TROVE2					1.17608	0.861066	2.96329	0.721177	-0.640426	1.35356	1.35356	ENSG00000116747
ENST00000590870	0.0105645	0.0466115	3.10699	22.3537	C18orf8	chromosome 18 open reading frame 8				1.2152	2.01829	4.66807	1.30457	0.910486	0.678575	0.910486	ENSG00000141452
ENST00000609883	0.00748365	0.0353499	3.10653	22.3434	RGAG4	retrotransposon gag domain containing 4				1.16153	3.00135	4.51414	0.472115	1.55161	0.273373	1.55161	ENSG00000242732
ENST00000471458	3.08372e-07	4.29466e-06	3.1056	22.3227	TRIM26					0.60677	3.03134	2.92901	0.288227	-0.243754	0.264027	0.264027	ENSG00000228881
ENST00000463977	3.08372e-07	4.29466e-06	3.1056	22.3227	TRIM26					0.60677	3.03134	2.92901	0.288227	-0.243754	0.264027	0.264027	ENSG00000137313
ENST00000480999	3.08372e-07	4.29466e-06	3.1056	22.3227	TRIM26					0.60677	3.03134	2.92901	0.288227	-0.243754	0.264027	0.264027	ENSG00000234127
ENST00000487616	3.08372e-07	4.29466e-06	3.1056	22.3227	TRIM26					0.60677	3.03134	2.92901	0.288227	-0.243754	0.264027	0.264027	ENSG00000226060
ENST00000464778	0.00539225	0.0269905	3.10433	22.2944	SYNJ1					1.11562	0.85902	2.89356	0.512025	-0.508912	1.35488	1.35488	ENSG00000159082
ENST00000575041	0.00863162	0.039652	3.10353	22.2765	ZC3H7A	zinc finger CCCH-type containing 7A				1.18171	2.03309	4.5653	0.146445	1.94821	0.671169	1.94821	ENSG00000122299
ENST00000532182	0.00018222	0.00144083	3.10178	22.2376	HSPA8	heat shock protein family A (Hsp70) member 8	GO:0005524	ATP binding	Interacting selectively and non-covalently with ATP, adenosine 5'-triphosphate, a universally important coenzyme and enzyme regulator. [ISBN:0198506732]	0.828806	2.58526	2.89007	0.606082	-0.601393	0.424298	0.424298	ENSG00000109971
ENST00000489186	0.00206793	0.0120801	3.10124	22.2256	APOL2					1.0068	0.99193	2.93743	0.250628	-0.185489	1.26984	1.26984	ENSG00000128335
ENST00000447653	0.00172216	0.0103348	3.0994	22.1845	CALM1	calmodulin 3	GO:0005509	calcium ion binding	Interacting selectively and non-covalently with calcium ions (Ca2+). [GOC:ai]	0.988837	1.82447	4.05523	0.615805	0.850894	0.778867	0.850894	ENSG00000198668
ENST00000377996	0.00119566	0.00752572	3.09938	22.1842	TMEM8B	transmembrane protein 8B	GO:0016021	integral component of membrane	The component of a membrane consisting of the gene products and protein complexes having at least some part of their peptide sequence embedded in the hydrophobic region of the membrane. [GOC:dos, GOC:go_curators]	0.956625	1.72478	3.98001	0.180099	1.1926	0.832951	1.1926	ENSG00000137103
ENST00000557510	1.66824e-05	0.000167094	3.09919	22.18	NPC2	microRNA 4709	GO:0005622	intracellular	The living contents of a cell; the matter contained within (but not including) the plasma membrane, usually taken to exclude large vacuoles and masses of secretory or ingested material. In eukaryotes it includes the nucleus and cytoplasm. [ISBN:0198506732]	0.719869	2.77776	2.95212	0.427296	-0.339014	0.350021	0.350021	ENSG00000119655
ENST00000295908	0.00644837	0.0312975	3.09844	22.1632	PPM1K	protein phosphatase, Mg2+/Mn2+ dependent 1K	GO:0006470	protein dephosphorylation	The process of removing one or more phosphoric residues from a protein. [GOC:hb]	1.13743	1.94459	4.31127	1.22463	0.564353	0.715994	0.715994	ENSG00000163644
ENST00000491553	0.0113538	0.0494231	3.09757	22.1441	TBC1D1					1.22355	0.855639	2.91831	0.88857	-0.838793	1.35706	1.35706	ENSG00000065882
ENST00000599870	1.49129e-20	8.92406e-19	3.09692	22.1296	RPL18A	ribosomal protein L18a	GO:0030529	intracellular ribonucleoprotein complex	An intracellular macromolecular complex containing both protein and RNA molecules. [GOC:krc, GOC:vesicles]	0.33323	4.30388	2.93021	0.127464	-0.0612857	0.0390992	0.0390992	ENSG00000105640
ENST00000514033	2.48482e-71	1.76979e-68	3.09443	22.0746	KLF3	Kruppel like factor 3	GO:0003676	nucleic acid binding	Interacting selectively and non-covalently with any nucleic acid. [GOC:jl]	0.173275	5.1132	2.90867	0.0214164	0.0236201	0.0168335	0.0236201	ENSG00000109787
ENST00000474773	6.353e-07	8.40474e-06	3.09409	22.0672	CFB					0.621283	2.36183	2.95872	0.0618523	0.0465183	0.517137	0.517137	ENSG00000239754
ENST00000475203	6.353e-07	8.40474e-06	3.09409	22.0672	CFB					0.621283	2.36183	2.95872	0.0618523	0.0465183	0.517137	0.517137	ENSG00000241534
ENST00000485663	6.353e-07	8.40474e-06	3.09409	22.0672	CFB					0.621283	2.36183	2.95872	0.0618523	0.0465183	0.517137	0.517137	ENSG00000242335
ENST00000461483	6.353e-07	8.40474e-06	3.09409	22.0672	CFB					0.621283	2.36183	2.95872	0.0618523	0.0465183	0.517137	0.517137	ENSG00000243649
ENST00000461626	6.353e-07	8.40474e-06	3.09409	22.0672	CFB					0.621283	2.36183	2.95872	0.0618523	0.0465183	0.517137	0.517137	ENSG00000241253
ENST00000472676	6.353e-07	8.40474e-06	3.09409	22.0672	CFB					0.621283	2.36183	2.95872	0.0618523	0.0465183	0.517137	0.517137	ENSG00000243570
ENST00000468201	0.000290242	0.00218589	3.09399	22.0649	RALA					0.853782	3.55212	2.99737	0.958168	-0.801232	0.135248	0.135248	ENSG00000006451
ENST00000470240	0.00686954	0.0329527	3.09354	22.0551	SMC4					1.14444	0.853624	2.9288	0.606261	-0.534017	1.35836	1.35836	ENSG00000113810
ENST00000461182	0.00166353	0.01004	3.09066	21.9917	MRPL9					0.98287	0.852185	2.96061	0.0897642	0.0289149	1.35928	1.35928	ENSG00000143436
ENST00000532091	7.04006e-62	3.60396e-59	3.09052	21.9885	HSPA8					0.186183	5.67291	2.90276	0.0410982	0.00561085	0.0108978	0.0108978	ENSG00000109971
ENST00000486027	0.0111405	0.0486403	3.09031	21.9838	ECT2					1.21749	0.852007	2.92617	0.864026	-0.787563	1.3594	1.3594	ENSG00000114346
ENST00000525332	0.00599818	0.0295028	3.09011	21.9794	RSRC2					1.12454	3.08661	4.38214	0.176726	1.72016	0.247416	1.72016	ENSG00000111011
ENST00000354069	0.00730825	0.0346713	3.09003	21.9777	PID1	phosphotyrosine interaction domain containing 1	GO:0045444	fat cell differentiation	The process in which a relatively unspecialized cell acquires specialized features of an adipocyte, an animal connective tissue cell specialized for the synthesis and storage of fat. [CL:0000136, GOC:go_curators]	1.15194	1.76012	3.90144	1.17685	0.119348	0.81359	0.81359	ENSG00000153823
ENST00000553444	0.00117512	0.00741392	3.089	21.9552	HNRNPC					0.951971	1.67591	3.70123	0.499317	0.548989	0.860055	0.860055	ENSG00000092199
ENST00000620709	0.00302965	0.0166393	3.08873	21.9492	CD40	CD40 molecule	GO:0009897	external side of plasma membrane	The leaflet of the plasma membrane that faces away from the cytoplasm and any proteins embedded or anchored in it or attached to its surface. [GOC:dos, GOC:tb]	1.04183	2.81551	4.16457	0.946311	0.681805	0.336268	0.681805	ENSG00000101017
ENST00000474381	2.4062e-132	8.29837e-129	3.08771	21.9269	HLA-B					0.126131	5.47627	2.87928	0.0109657	0.0128981	0.0127469	0.0128981	ENSG00000234745
ENST00000540470	2.49335e-06	2.95656e-05	3.08729	21.9176	EPSTI1					0.65566	3.41219	2.95227	0.479589	-0.363516	0.165247	0.165247	ENSG00000133106
ENST00000506842	0.000119626	0.000991429	3.08603	21.8899	HERC6					0.802213	1.85698	3.20034	0.203711	0.225385	0.761607	0.761607	ENSG00000138642
ENST00000366782	0.00148799	0.00912088	3.08578	21.8846	PSEN2	presenilin 2	GO:0016021	integral component of membrane	The component of a membrane consisting of the gene products and protein complexes having at least some part of their peptide sequence embedded in the hydrophobic region of the membrane. [GOC:dos, GOC:go_curators]	0.971284	1.80253	3.95072	0.624464	0.743161	0.790625	0.790625	ENSG00000143801
ENST00000567975	0.00338367	0.0182499	3.08566	21.8819	USP31	ubiquitin specific peptidase 31				1.05293	1.43913	3.65883	0.66701	0.336038	0.995985	0.995985	ENSG00000103404
ENST00000490222	0.000703081	0.00476486	3.08503	21.8681	LRRC1					0.910475	1.36796	3.25679	0.20539	0.296568	1.03806	1.03806	ENSG00000137269
ENST00000528037	0.00733952	0.0347713	3.0848	21.863	INCENP					1.1506	1.08376	3.0651	0.773901	-0.511016	1.21192	1.21192	ENSG00000149503
ENST00000272193	0.0034968	0.0187674	3.08475	21.862	SOX13					1.05631	0.849227	2.85958	0.312487	-0.306388	1.36119	1.36119	ENSG00000143842
ENST00000372987	0.0026175	0.014721	3.08404	21.8465	CCND3	cyclin D3	GO:0007049	cell cycle	The progression of biochemical and morphological phases and events that occur in a cell during successive cell replication or nuclear replication events. Canonically, the cell cycle comprises the replication and segregation of genetic material followed by the division of the cell, but in endocycles or syncytial cells nuclear replication or nuclear division may not be followed by cell division. [G…	1.0248	1.71061	3.84916	0.734539	0.510174	0.840773	0.840773	ENSG00000112576
ENST00000471154	0.00149785	0.00917188	3.08397	21.845	UBE2J2					0.9713	0.848839	2.90734	0.0536917	0.0139003	1.36144	1.36144	ENSG00000160087
ENST00000508465	0.00853222	0.0393083	3.08253	21.8135	NUP54					1.17195	1.75889	3.95479	1.24595	0.134295	0.814257	0.814257	ENSG00000138750
ENST00000467690	0.00125363	0.00784577	3.08112	21.7828	UQCRC1					0.954975	1.5882	3.61022	0.458381	0.494406	0.909585	0.909585	ENSG00000010256
ENST00000538778	0.00604893	0.0297034	3.07989	21.7561	NLRC5					1.12195	0.846799	2.87348	0.525408	-0.490708	1.36276	1.36276	ENSG00000140853
ENST00000370459	2.08549e-15	7.79986e-14	3.07824	21.7201	GBP5	guanylate binding protein 5	GO:0000166	nucleotide binding	Interacting selectively and non-covalently with a nucleotide, any compound consisting of a nucleoside that is esterified with (ortho)phosphate or an oligophosphate at any hydroxyl group on the ribose or deoxyribose. [GOC:mah, ISBN:0198547684]	0.387876	4.76831	3.02321	0.119404	0.106267	0.0226294	0.106267	ENSG00000154451
ENST00000423015	0.00219183	0.0126886	3.07624	21.6767	KLF7	Kruppel like factor 7	GO:0005634	nucleus	A membrane-bounded organelle of eukaryotic cells in which chromosomes are housed and replicated. In most cells, the nucleus contains all of the cell's chromosomes except the organellar chromosomes, and is the site of RNA synthesis and processing. In some species, or in specialized cell types, RNA metabolism or DNA replication may be absent. [GOC:go_curators]	1.00435	2.51364	3.85168	1.05977	0.206115	0.453293	0.453293	ENSG00000118263
ENST00000477087	0.00568827	0.0282521	3.07605	21.6725	CDKN1B					1.1124	1.9117	4.32354	0.461073	1.39508	0.732977	1.39508	ENSG00000111276
ENST00000467275	0.000296711	0.00222936	3.07416	21.6318	ATG3					0.849649	1.65129	3.04913	0.209005	0.0584778	0.873851	0.873851	ENSG00000144848
ENST00000491922	5.63407e-05	0.000506139	3.07408	21.6299	CCDC6					0.763247	2.62308	2.89843	0.464583	-0.385287	0.409235	0.409235	ENSG00000108091
ENST00000307169	0.00156961	0.00954263	3.07222	21.5898	INSM2	INSM transcriptional repressor 2	GO:0003676	nucleic acid binding	Interacting selectively and non-covalently with any nucleic acid. [GOC:jl]	0.971762	0.842964	2.85729	0.0512482	-0.0190947	1.36524	1.36524	ENSG00000168348
ENST00000450048	0.00983605	0.0440605	3.07155	21.5753	OGFR	opioid growth factor receptor	GO:0004872	receptor activity	Combining with an extracellular or intracellular messenger to initiate a change in cell activity. [GOC:ceb, ISBN:0198506732]	1.18981	3.18409	4.52911	0.451589	1.67189	0.220092	1.67189	ENSG00000060491
ENST00000557321	0.000772836	0.0051706	3.0708	21.559	HECTD1					0.91329	1.25115	3.05004	0.142712	0.133666	1.10844	1.10844	ENSG00000092148
ENST00000461171	7.22687e-05	0.000632578	3.07022	21.5466	CD40					0.77361	1.95887	3.26394	0.189035	0.356054	0.708674	0.708674	ENSG00000101017
ENST00000526121	0.00346803	0.0186298	3.06985	21.5387	SYVN1					1.05028	2.76792	3.97022	1.30098	0.127806	0.353654	0.353654	ENSG00000162298
ENST00000430742	0.00210602	0.0122666	3.06908	21.5221	PNO1	partner of NOB1 homolog				0.99812	0.841392	2.88492	0.128116	-0.0541856	1.36625	1.36625	ENSG00000115946
ENST00000525837	0.00083436	0.00552915	3.06839	21.5073	SLC37A2					0.918368	1.2646	3.09607	0.16485	0.174597	1.10025	1.10025	ENSG00000134955
ENST00000586541	0.000877804	0.0057808	3.068	21.4989	PRKAR1A	protein kinase cAMP-dependent type I regulatory subunit alpha				0.922147	1.47484	3.39562	0.300466	0.414325	0.975067	0.975067	ENSG00000108946
ENST00000466935	0.000761556	0.00510713	3.06585	21.4526	SDF2L1					0.910719	1.28444	3.09688	0.155896	0.190422	1.08822	1.08822	ENSG00000128228
ENST00000600033	2.499e-06	2.96111e-05	3.06579	21.4514	ZFP36	ZFP36 ring finger protein	GO:0046872	metal ion binding	Interacting selectively and non-covalently with any metal ion. [GOC:ai]	0.651158	2.72147	3.01711	0.264943	-0.0181979	0.371066	0.371066	ENSG00000128016
ENST00000489365	0.0016553	0.00999312	3.065	21.4345	PRDM1					0.974259	0.839353	2.89496	0.056203	0.0396625	1.36757	1.36757	ENSG00000057657
ENST00000583958	0.00111973	0.00712207	3.06466	21.4272	MED13	mediator complex subunit 13				0.940491	1.36361	3.17406	0.286136	0.159384	1.04065	1.04065	ENSG00000108510
ENST00000530875	0.00926765	0.04193	3.06453	21.4244	NXF1	nuclear RNA export factor 1	GO:0005737	cytoplasm	All of the contents of a cell excluding the plasma membrane and nucleus, but including other subcellular structures. [ISBN:0198547684]	1.17775	3.09649	4.48192	0.511497	1.56915	0.244532	1.56915	ENSG00000162231
ENST00000561237	0.00934511	0.0422396	3.06418	21.417	TRIM69					1.17891	0.838945	2.88107	0.716919	-0.636548	1.36783	1.36783	ENSG00000185880
ENST00000504900	0.00441598	0.0228672	3.06285	21.3885	ACSL1	acyl-CoA synthetase long-chain family member 1	GO:0016021	integral component of membrane	The component of a membrane consisting of the gene products and protein complexes having at least some part of their peptide sequence embedded in the hydrophobic region of the membrane. [GOC:dos, GOC:go_curators]	1.07589	0.83828	2.81587	0.36805	-0.366119	1.36826	1.36826	ENSG00000151726
ENST00000527891	0.00961729	0.0432788	3.06057	21.3397	ATM	ATM serine/threonine kinase	GO:0006468	protein phosphorylation	The process of introducing a phosphate group on to a protein. [GOC:hb]	1.18201	0.837138	2.98726	0.726723	-0.505312	1.369	1.369	ENSG00000149311
ENST00000371811	2.0668e-127	6.15587e-124	3.05893	21.3047	IFIT3	interferon induced protein with tetratricopeptide repeats 3	GO:0005829	cytosol	The part of the cytoplasm that does not contain organelles but which does contain other particulate matter, such as protein complexes. [GOC:hjd, GOC:jl]	0.12739	6.66567	2.8152	0.0176099	-0.00750162	0.00673241	0.00673241	ENSG00000119917
ENST00000555347	0.000743086	0.00499758	3.0584	21.2934	FOS	Fos proto-oncogene, AP-1 transcription factor subunit	GO:0005667	transcription factor complex	A protein complex that is capable of associating with DNA by direct binding, or via other DNA-binding proteins or complexes, and regulating transcription. [GOC:jl]	0.906684	3.21721	2.90194	1.02173	-0.901982	0.211381	0.211381	ENSG00000170345
ENST00000595564	0.00210736	0.01227	3.05829	21.2911	PAF1	PAF1 homolog, Paf1/RNA polymerase II complex component	GO:0000993	RNA polymerase II core binding	Interacting selectively and non-covalently with RNA polymerase II core enzyme, a multisubunit eukaryotic nuclear RNA polymerase typically composed of twelve subunits. [GOC:txnOH]	0.994673	1.66162	3.66476	0.616008	0.457509	0.868054	0.868054	ENSG00000006712
ENST00000464829	2.81023e-05	0.000269255	3.05639	21.2507	NOL6					0.729741	2.67858	2.85791	0.411279	-0.341966	0.387505	0.387505	ENSG00000165271
ENST00000584806	0.00220539	0.0127535	3.05613	21.2453	PNPO					0.998384	0.83492	2.86721	0.124725	-0.0432034	1.37043	1.37043	ENSG00000108439
ENST00000523659	0.000370111	0.00271153	3.05611	21.2448	PTTG1					0.858331	1.53475	3.4138	0.164827	0.599994	0.94027	0.94027	ENSG00000164611
ENST00000599063	0.00188094	0.0111549	3.05611	21.2447	PLA2G4C					0.983172	0.834905	2.84029	0.0794994	-0.0315587	1.37044	1.37044	ENSG00000105499
ENST00000547583	0.000274913	0.00208182	3.05532	21.228	GLT8D2	glycosyltransferase 8 domain containing 2	GO:0016021	integral component of membrane	The component of a membrane consisting of the gene products and protein complexes having at least some part of their peptide sequence embedded in the hydrophobic region of the membrane. [GOC:dos, GOC:go_curators]	0.839867	1.56205	3.47278	0.133511	0.706851	0.924555	0.924555	ENSG00000120820
ENST00000511624	0.0032221	0.017521	3.05509	21.2231	PJA2					1.03713	0.834398	2.95154	0.242691	-0.053362	1.37077	1.37077	ENSG00000198961
ENST00000466538	0.000320608	0.00238675	3.05336	21.1865	CDC42BPA					0.848615	1.58282	3.51164	0.16756	0.725858	0.912662	0.912662	ENSG00000143776
ENST00000381980	0.00190479	0.0112769	3.05232	21.1643	C4orf19	chromosome 4 open reading frame 19	GO:0030054	cell junction	A cellular component that forms a specialized region of connection between two or more cells or between a cell and the extracellular matrix. At a cell junction, anchoring proteins extend through the plasma membrane to link cytoskeletal proteins in one cell to cytoskeletal proteins in neighboring cells or to proteins in the extracellular matrix. [GOC:mah, http://www.vivo.colostate.edu/hbooks/cmb/c…	0.983131	0.833012	2.83875	0.078157	-0.0234597	1.37166	1.37166	ENSG00000154274
ENST00000592811	0.0100274	0.0447292	3.05031	21.1219	FOSB	FosB proto-oncogene, AP-1 transcription factor subunit	GO:0005634	nucleus	A membrane-bounded organelle of eukaryotic cells in which chromosomes are housed and replicated. In most cells, the nucleus contains all of the cell's chromosomes except the organellar chromosomes, and is the site of RNA synthesis and processing. In some species, or in specialized cell types, RNA metabolism or DNA replication may be absent. [GOC:go_curators]	1.18464	3.14601	4.47537	1.09161	1.01345	0.230464	1.01345	ENSG00000125740
ENST00000584386	0.00973821	0.0436969	3.04885	21.0912	LGALS9					1.17945	0.83128	2.86256	0.713854	-0.621474	1.37278	1.37278	ENSG00000168961
ENST00000428959	0.00166004	0.0100208	3.04844	21.0824	TRIP12	thyroid hormone receptor interactor 12				0.969252	1.68169	3.91523	0.482882	0.926291	0.856831	0.926291	ENSG00000153827
ENST00000355754	9.04396e-227	1.18523e-222	3.04737	21.0599	GBP4	guanylate binding protein 4	GO:0000166	nucleotide binding	Interacting selectively and non-covalently with a nucleotide, any compound consisting of a nucleoside that is esterified with (ortho)phosphate or an oligophosphate at any hydroxyl group on the ribose or deoxyribose. [GOC:mah, ISBN:0198547684]	0.0947882	6.2314	2.78809	0.00552574	-0.0028445	0.00795147	0.00795147	ENSG00000162654
ENST00000533774	0.00469463	0.0240404	3.0473	21.0583	SVIP					1.07782	1.40343	3.19639	0.725532	-0.212293	1.01702	1.01702	ENSG00000198168
ENST00000555234	0.00275352	0.0153555	3.04586	21.0281	PGF					1.01732	0.829783	2.86329	0.178672	-0.0785407	1.37375	1.37375	ENSG00000119630
ENST00000488986	0.00197902	0.0116386	3.04463	21.0022	SNRNP27					0.984246	0.829167	2.78397	0.0789602	-0.0751605	1.37415	1.37415	ENSG00000124380
ENST00000409840	0.010499	0.0463833	3.04373	20.9833	SERPINE2	serpin family E member 2	GO:1903561	extracellular vesicle	Any vesicle that is part of the extracellular region. [GO_REF:0000064, GOC:pm, GOC:TermGenie, PMID:24769233]	1.18945	0.828717	2.93235	0.747733	-0.556404	1.37444	1.37444	ENSG00000135919
ENST00000418040	0.00407965	0.021403	3.04233	20.9539	BPGM	bisphosphoglycerate mutase	GO:0070062	extracellular exosome	A membrane-bounded vesicle that is released into the extracellular region by fusion of the limiting endosomal membrane of a multivesicular body with the plasma membrane. Extracellular exosomes, also simply called exosomes, have a diameter of about 40-100 nm. [GOC:BHF, GOC:mah, GOC:vesicles, PMID:15908444, PMID:17641064, PMID:19442504, PMID:19498381, PMID:22418571, PMID:24009894]	1.05933	1.80157	4.02477	0.892127	0.667927	0.79114	0.79114	ENSG00000172331
ENST00000560840	0.00188559	0.0111784	3.04136	20.9338	IREB2	iron responsive element binding protein 2	GO:0005737	cytoplasm	All of the contents of a cell excluding the plasma membrane and nucleus, but including other subcellular structures. [ISBN:0198547684]	0.978659	0.827534	2.80229	0.0614544	-0.0273052	1.3752	1.3752	ENSG00000136381
ENST00000474008	0.000353454	0.00260405	3.04107	20.9276	SRCAP					0.85122	1.64052	2.97548	0.206951	0.0443541	0.879913	0.879913	ENSG00000080603
ENST00000471602	0.0024242	0.0137829	3.04103	20.9269	ANAPC7					1.00277	1.7991	3.91186	0.715837	0.70603	0.792473	0.792473	ENSG00000196510
ENST00000493814	0.00163593	0.00989077	3.03963	20.8976	C1orf43					0.96514	1.5322	3.38382	0.455495	0.309513	0.941747	0.941747	ENSG00000143612
ENST00000506409	0.00464173	0.0238309	3.03954	20.8956	MED28					1.0737	0.826622	2.79964	0.353455	-0.318448	1.37579	1.37579	ENSG00000118579
ENST00000361157	1.17987e-42	2.82162e-40	3.03871	20.8783	IFI6	interferon alpha inducible protein 6	GO:0016021	integral component of membrane	The component of a membrane consisting of the gene products and protein complexes having at least some part of their peptide sequence embedded in the hydrophobic region of the membrane. [GOC:dos, GOC:go_curators]	0.221981	7.814	2.82926	0.00216258	0.0717505	0.00483254	0.0717505	ENSG00000126709
ENST00000373012	0.00177376	0.0106076	3.03759	20.8549	POU3F1	POU class 3 homeobox 1	GO:0001105	RNA polymerase II transcription coactivator activity	Interacting selectively and non-covalently with an RNA polymerase II (RNAP II) regulatory transcription factor and also with the RNAP II basal transcription machinery in order to increase the frequency, rate or extent of transcription. Cofactors generally do not bind DNA, but rather mediate protein-protein interactions between activating transcription factors and the basal RNAP II transcription m…	0.971808	0.825647	2.83497	0.0401905	0.0434127	1.37642	1.37642	ENSG00000185668
ENST00000446486	1.93402e-13	5.9081e-12	3.03632	20.8284	IFI44	interferon induced protein 44				0.41292	3.60015	2.81524	0.130083	-0.0682436	0.125671	0.125671	ENSG00000137965
ENST00000356297	0.00271523	0.0151729	3.03617	20.8253	PXDNL	peroxidasin like	GO:0005737	cytoplasm	All of the contents of a cell excluding the plasma membrane and nucleus, but including other subcellular structures. [ISBN:0198547684]	1.01264	0.824936	2.78824	0.16128	-0.132841	1.37688	1.37688	ENSG00000147485
ENST00000505152	0.00443414	0.0229467	3.03461	20.7928	TAPT1					1.06646	0.824157	2.92741	0.32861	-0.122663	1.37739	1.37739	ENSG00000169762
ENST00000464604	0.00293779	0.0162111	3.03412	20.7828	THOC2					1.02016	1.52685	3.3956	0.616245	0.176032	0.944836	0.944836	ENSG00000125676
ENST00000623932	0.00349616	0.0187655	3.03376	20.7752	AC008074.1					1.03883	1.71946	4.05611	0.709571	0.909174	0.835883	0.909174	ENSG00000279644
ENST00000358730	1.68791e-05	0.000168858	3.03349	20.7695	RFX3	regulatory factor X3	GO:0000978	RNA polymerase II core promoter proximal region sequence-specific DNA binding	Interacting selectively and non-covalently with a sequence of DNA that is in cis with and relatively close to a core promoter for RNA polymerase II. [GOC:txnOH]	0.705033	3.12694	2.84779	0.509802	-0.400834	0.235806	0.235806	ENSG00000080298
ENST00000483148	0.00373591	0.0198653	3.03186	20.7358	APTX	aprataxin	GO:0003677	DNA binding	Any molecular function by which a gene product interacts selectively and non-covalently with DNA (deoxyribonucleic acid). [GOC:dph, GOC:jl, GOC:tb, GOC:vw]	1.0456	1.77212	3.86745	0.832856	0.554383	0.807059	0.807059	ENSG00000137074
ENST00000409789	0.00182943	0.0108928	3.03168	20.732	CNPPD1	cyclin Pas1/PHO80 domain containing 1	GO:0019901	protein kinase binding	Interacting selectively and non-covalently with a protein kinase, any enzyme that catalyzes the transfer of a phosphate group, usually from ATP, to a protein substrate. [GOC:jl]	0.972749	1.59121	3.50545	0.511495	0.423654	0.907867	0.907867	ENSG00000115649
ENST00000496888	0.000283985	0.00214358	3.03159	20.7301	POR					0.835266	2.3821	3.59436	0.317725	0.728779	0.50834	0.728779	ENSG00000127948
ENST00000456156	0.00235082	0.0134474	3.03137	20.7256	RNF39	ring finger protein 39	GO:0008270	zinc ion binding	Interacting selectively and non-covalently with zinc (Zn) ions. [GOC:ai]	0.996535	1.49773	3.50151	0.527894	0.403039	0.961728	0.961728	ENSG00000235022
ENST00000450015	0.00235082	0.0134474	3.03137	20.7256	RNF39	ring finger protein 39	GO:0008270	zinc ion binding	Interacting selectively and non-covalently with zinc (Zn) ions. [GOC:ai]	0.996535	1.49773	3.50151	0.527894	0.403039	0.961728	0.961728	ENSG00000236967
ENST00000513161	0.00292289	0.0161407	3.03132	20.7245	NECAP2	NECAP endocytosis associated 2	GO:0016020	membrane	A lipid bilayer along with all the proteins and protein complexes embedded in it an attached to it. [GOC:dos, GOC:mah, ISBN:0815316194]	1.01868	0.822512	2.77844	0.178109	-0.150896	1.37845	1.37845	ENSG00000157191
ENST00000491008	0.000591748	0.00409104	3.03058	20.7092	EIF2B5					0.882169	2.52614	3.68918	0.2983	0.869034	0.448197	0.869034	ENSG00000145191
ENST00000528126	2.68667e-05	0.000258398	3.03043	20.7061	PRMT1					0.721785	2.6234	2.88162	0.372356	-0.214141	0.409106	0.409106	ENSG00000126457
ENST00000461963	0.00243262	0.0138212	3.0291	20.6786	HBP1					0.999176	1.59248	3.808	0.590382	0.728826	0.907146	0.907146	ENSG00000105856
ENST00000434222	0.00288169	0.0159493	3.02844	20.665	AKR1B1	aldo-keto reductase family 1 member B	GO:0055114	oxidation-reduction process	A metabolic process that results in the removal or addition of one or more electrons to or from a substance, with or without the concomitant removal or addition of a proton or protons. [GOC:dhl, GOC:ecd, GOC:jh2, GOC:jid, GOC:mlg, GOC:rph]	1.01623	3.87546	2.77861	1.46928	-1.43531	0.0797957	0.0797957	ENSG00000085662
ENST00000468959	0.000299359	0.00224668	3.02591	20.6127	GBP1					0.836844	3.13057	2.8306	0.815681	-0.710969	0.234781	0.234781	ENSG00000117228
ENST00000532483	0.00410318	0.0214971	3.02512	20.5965	RBM25					1.05401	2.8081	4.07852	0.681779	0.984614	0.338943	0.984614	ENSG00000119707
ENST00000543152	0.00234668	0.0134296	3.02453	20.5843	C16orf62	chromosome 16 open reading frame 62				0.994112	1.77697	3.93024	0.661148	0.821241	0.804431	0.821241	ENSG00000103544
ENST00000486181	0.00212032	0.0123312	3.02331	20.5592	HSPD1					0.98388	1.71063	3.82824	0.611267	0.746386	0.840763	0.840763	ENSG00000144381
ENST00000477695	3.22084e-10	6.8656e-09	3.02151	20.5223	PHLDB2	pleckstrin homology like domain family B member 2	GO:0045111	intermediate filament cytoskeleton	Cytoskeletal structure made from intermediate filaments, typically organized in the cytosol as an extended system that stretches from the nuclear envelope to the plasma membrane. Some intermediate filaments run parallel to the cell surface, while others traverse the cytosol; together they form an internal framework that helps support the shape and resilience of the cell. [ISBN:0716731363]	0.480538	3.71168	3.01596	0.143065	0.203311	0.105157	0.203311	ENSG00000144824
ENST00000467389	0.000957055	0.00623161	3.02136	20.5192	BAG1					0.914773	2.33617	3.74276	0.516677	0.738537	0.528394	0.738537	ENSG00000107262
ENST00000006053	0.000573392	0.00397967	3.02083	20.5083	CX3CL1	C-X3-C motif chemokine ligand 1	GO:0016021	integral component of membrane	The component of a membrane consisting of the gene products and protein complexes having at least some part of their peptide sequence embedded in the hydrophobic region of the membrane. [GOC:dos, GOC:go_curators]	0.877154	2.62342	2.8078	0.744998	-0.657277	0.4091	0.4091	ENSG00000006210
ENST00000475187	0.00100185	0.00647752	3.02005	20.4922	THOC5					0.917946	1.26867	3.01881	0.166157	0.187103	1.09778	1.09778	ENSG00000100296
ENST00000575316	0.00725505	0.0344739	3.01932	20.4773	PLD2	phospholipase D2	GO:0035091	phosphatidylinositol binding	Interacting selectively and non-covalently with any inositol-containing glycerophospholipid, i.e. phosphatidylinositol (PtdIns) and its phosphorylated derivatives. [GOC:bf, ISBN:0198506732, PMID:11395417]	1.12455	0.816511	2.77313	0.514591	-0.466781	1.38234	1.38234	ENSG00000129219
ENST00000408968	3.7004e-90	4.66294e-87	3.01696	20.4292	IFITM1	interferon induced transmembrane protein 1	GO:0016021	integral component of membrane	The component of a membrane consisting of the gene products and protein complexes having at least some part of their peptide sequence embedded in the hydrophobic region of the membrane. [GOC:dos, GOC:go_curators]	0.149843	7.99843	2.75756	0.00090676	0.0327724	0.00470955	0.0327724	ENSG00000185885
ENST00000352040	0.00309868	0.0169529	3.01688	20.4274	ADAMTS12	ADAM metallopeptidase with thrombospondin type 1 motif 12	GO:0004222	metalloendopeptidase activity	Catalysis of the hydrolysis of internal, alpha-peptide bonds in a polypeptide chain by a mechanism in which water acts as a nucleophile, one or two metal ions hold the water molecule in place, and charged amino acid side chains are ligands for the metal ions. [GOC:mah, http://merops.sanger.ac.uk/about/glossary.htm#CATTYPE, http://merops.sanger.ac.uk/about/glossary.htm#ENDOPEPTIDASE]	1.01998	1.77304	3.9789	0.61708	0.943464	0.806558	0.943464	ENSG00000151388
ENST00000533619	0.00118669	0.0074761	3.01604	20.4103	FGFR1					0.930285	2.6641	3.76747	0.777681	0.520465	0.393127	0.520465	ENSG00000077782
ENST00000583566	0.0110981	0.0484971	3.01287	20.3456	ZNF286A	zinc finger protein 286A	GO:0003676	nucleic acid binding	Interacting selectively and non-covalently with any nucleic acid. [GOC:jl]	1.18636	1.9725	4.41214	1.10167	1.00949	0.701719	1.00949	ENSG00000187607
ENST00000466159	0.00206013	0.0120464	3.01258	20.3398	SYNE1	spectrin repeat containing nuclear envelope protein 1	GO:0034993	LINC complex	A protein complex that spans the nuclear outer and inner membranes, thereby linking the major cytoplasmic cytoskeleton elements to the nuclear lumen; the complex is conserved in eukaryotes and contains proteins with SUN and KASH domains. [GOC:mah, PMID:18692466]	0.977658	2.75061	3.86967	0.19243	1.24129	0.360093	1.24129	ENSG00000131018
ENST00000525685	0.000175343	0.00139284	3.01202	20.3285	CD44	CD44 molecule (Indian blood group)	GO:0016021	integral component of membrane	The component of a membrane consisting of the gene products and protein complexes having at least some part of their peptide sequence embedded in the hydrophobic region of the membrane. [GOC:dos, GOC:go_curators]	0.802752	2.27089	3.38393	0.408974	0.418835	0.557641	0.557641	ENSG00000026508
ENST00000492759	7.09269e-32	9.52368e-30	3.01187	20.3253	HLA-A					0.256337	6.30364	2.76178	0.0908458	-0.0403714	0.00771723	0.00771723	ENSG00000231834
ENST00000613997	7.32853e-32	9.80019e-30	3.01153	20.3185	IFI27	interferon alpha inducible protein 27	GO:0016021	integral component of membrane	The component of a membrane consisting of the gene products and protein complexes having at least some part of their peptide sequence embedded in the hydrophobic region of the membrane. [GOC:dos, GOC:go_curators]	0.256369	5.2067	2.79967	0.0153601	0.0832274	0.0156654	0.0832274	ENSG00000275214
ENST00000621160	7.32853e-32	9.80019e-30	3.01153	20.3185	IFI27	interferon alpha inducible protein 27	GO:0016021	integral component of membrane	The component of a membrane consisting of the gene products and protein complexes having at least some part of their peptide sequence embedded in the hydrophobic region of the membrane. [GOC:dos, GOC:go_curators]	0.256369	5.2067	2.79967	0.0153601	0.0832274	0.0156654	0.0832274	ENSG00000165949
ENST00000580129	0.000998964	0.00646309	3.01107	20.3091	FTSJ3					0.914991	1.31635	3.09415	0.186861	0.280874	1.06895	1.06895	ENSG00000108592
ENST00000483741	0.0102793	0.045619	3.01061	20.2997	DMAP1					1.17314	0.812156	2.84479	0.679218	-0.522131	1.38516	1.38516	ENSG00000178028
ENST00000482772	0.00772136	0.0362543	3.00926	20.2724	PPIG					1.12959	1.76047	3.90952	1.10058	0.390459	0.813399	0.813399	ENSG00000138398
ENST00000239144	0.0021645	0.0125503	3.00868	20.2607	HOXB8	homeobox B8	GO:0005634	nucleus	A membrane-bounded organelle of eukaryotic cells in which chromosomes are housed and replicated. In most cells, the nucleus contains all of the cell's chromosomes except the organellar chromosomes, and is the site of RNA synthesis and processing. In some species, or in specialized cell types, RNA metabolism or DNA replication may be absent. [GOC:go_curators]	0.981088	0.811194	2.73921	0.058022	-0.0285771	1.38578	1.38578	ENSG00000120068
ENST00000511982	0.00106141	0.00680196	3.00834	20.2538	IL7R	interleukin 7 receptor				0.918936	1.33087	3.08243	0.206439	0.252808	1.06023	1.06023	ENSG00000168685
ENST00000355700	0.00112875	0.00717177	3.00781	20.243	UBAC2	UBA domain containing 2				0.92369	1.39307	3.13486	0.256659	0.269314	1.02315	1.02315	ENSG00000134882
ENST00000482536	0.00538644	0.0269717	3.00769	20.2406	BTN2A2	butyrophilin subfamily 2 member A2	GO:0031324	negative regulation of cellular metabolic process	Any process that stops, prevents, or reduces the frequency, rate or extent of the chemical reactions and pathways by which individual cells transform chemical substances. [GOC:mah]	1.08075	1.75476	4.11548	0.655812	1.09622	0.816511	1.09622	ENSG00000124508
ENST00000554265	0.00224679	0.0129564	3.00731	20.2329	PPP2R3C	protein phosphatase 2 regulatory subunit B''gamma				0.984226	1.53725	3.36232	0.514222	0.297211	0.938829	0.938829	ENSG00000092020
ENST00000355710	0.00916976	0.0416164	3.00712	20.2291	RET	ret proto-oncogene	GO:0043235	receptor complex	Any protein complex that undergoes combination with a hormone, neurotransmitter, drug or intracellular messenger to initiate a change in cell function. [GOC:go_curators]	1.15407	1.09908	2.84569	0.795495	-0.629427	1.20234	1.20234	ENSG00000165731
ENST00000489405	0.00279996	0.0155774	3.00643	20.2152	GLCCI1					1.00587	1.70323	2.98925	0.672807	-0.325743	0.844857	0.844857	ENSG00000106415
ENST00000452932	0.000941872	0.00614835	3.00595	20.2054	RP11-820K3.2					0.908873	1.2679	2.9644	0.140832	0.176267	1.09824	1.09824	ENSG00000225349
ENST00000362020	1.26409e-65	7.2027e-63	3.00593	20.2049	IFI6	interferon alpha inducible protein 6	GO:0016021	integral component of membrane	The component of a membrane consisting of the gene products and protein complexes having at least some part of their peptide sequence embedded in the hydrophobic region of the membrane. [GOC:dos, GOC:go_curators]	0.175689	6.23025	2.74772	0.02458	0.02172	0.00795539	0.02172	ENSG00000126709
ENST00000468832	0.00679592	0.0326425	3.00553	20.1969	SPATS2L					1.11041	0.809619	2.79556	0.462722	-0.35573	1.3868	1.3868	ENSG00000196141
ENST00000487689	0.0011697	0.00738681	3.00493	20.1848	UBR3					0.925685	1.68205	3.73715	0.37373	0.911609	0.856629	0.911609	ENSG00000144357
ENST00000601222	4.43353e-05	0.000407335	3.00475	20.1812	SIPA1L3					0.735801	2.18451	3.35824	0.121667	0.690439	0.597648	0.690439	ENSG00000105738
ENST00000535677	0.00545261	0.0272489	3.0039	20.164	EPSTI1					1.08093	0.808802	2.88304	0.365275	-0.145256	1.38733	1.38733	ENSG00000133106
ENST00000267015	1.17343e-06	1.48236e-05	3.00211	20.1279	GPR84	G protein-coupled receptor 84	GO:0004871	signal transducer activity	Conveys a signal across a cell to trigger a change in cell function or state. A signal is a physical entity or change in state that is used to transfer information in order to trigger a response. [GOC:go_curators]	0.617708	2.70461	2.94312	0.194855	0.10431	0.377491	0.377491	ENSG00000139572
ENST00000556293	1.33761e-10	2.99448e-09	3.002	20.1257	PNP					0.467395	3.39414	2.7821	0.158389	-0.0602558	0.169298	0.169298	ENSG00000198805
ENST00000567170	6.69555e-05	0.000591124	3.00144	20.1145	ATP6V0D1					0.752835	2.1915	3.37132	0.255783	0.580122	0.594357	0.594357	ENSG00000159720
ENST00000460770	0.0003895	0.00283613	3.001	20.1057	SYPL1					0.846045	2.041	3.16365	0.406458	0.170843	0.66723	0.66723	ENSG00000008282
ENST00000467888	2.06323e-05	0.000202631	3.00046	20.0948	EPAS1					0.704675	2.50136	2.80029	0.286537	-0.16221	0.458312	0.458312	ENSG00000116016
ENST00000464404	0.00231251	0.0132618	3.00037	20.0929	KLF5					0.984744	0.807037	2.76312	0.0661091	0.0119562	1.38847	1.38847	ENSG00000102554
ENST00000371871	0.00776119	0.0364272	2.99689	20.0231	CMPK1	cytidine/uridine monophosphate kinase 1	GO:0005524	ATP binding	Interacting selectively and non-covalently with ATP, adenosine 5'-triphosphate, a universally important coenzyme and enzyme regulator. [ISBN:0198506732]	1.12568	0.805296	2.72847	0.511139	-0.468547	1.3896	1.3896	ENSG00000162368
ENST00000465240	0.00525285	0.0264239	2.99616	20.0085	CARS					1.07347	0.80493	2.74043	0.338658	-0.279474	1.38984	1.38984	ENSG00000110619
ENST00000464410	0.000227183	0.00176025	2.99479	19.9812	SETD5					0.812324	2.066	3.31233	0.334969	0.44215	0.654837	0.654837	ENSG00000168137
ENST00000473240	8.36833e-05	0.000721314	2.99441	19.9736	GCA					0.761239	2.5824	2.75751	0.44378	-0.35932	0.425448	0.425448	ENSG00000115271
ENST00000620412	0.00296689	0.0163492	2.9936	19.9575	PMPCA					1.00756	0.803654	2.87157	0.132096	0.0967485	1.39066	1.39066	ENSG00000165688
ENST00000461455	0.00012192	0.0010073	2.99206	19.9267	STX4					0.77873	2.28041	3.38133	0.356308	0.513192	0.553323	0.553323	ENSG00000103496
ENST00000467497	3.8219e-08	6.11859e-07	2.99149	19.9153	GLIS3					0.544017	3.26777	2.72285	0.245281	-0.197592	0.19865	0.19865	ENSG00000107249
ENST00000522794	0.0012917	0.00804789	2.99067	19.8989	SARAF	store-operated calcium entry associated regulatory factor	GO:0030176	integral component of endoplasmic reticulum membrane	The component of the endoplasmic reticulum membrane consisting of the gene products and protein complexes having at least some part of their peptide sequence embedded in the hydrophobic region of the membrane. [GOC:dos, GOC:mah]	0.929408	1.46175	3.24797	0.312979	0.392951	0.98272	0.98272	ENSG00000133872
ENST00000495161	0.00589658	0.0290795	2.98856	19.857	CFAP70					1.08538	0.869714	2.74197	0.419074	-0.340915	1.34799	1.34799	ENSG00000156042
ENST00000593473	0.00113453	0.00720568	2.98824	19.8508	DHPS					0.918089	1.31191	3.01919	0.192704	0.232688	1.07163	1.07163	ENSG00000095059
ENST00000393283	0.00201195	0.01181	2.98816	19.8492	RGPD5	RANBP2-like and GRIP domain containing 6	GO:0000042	protein targeting to Golgi	The process of directing proteins towards the Golgi; usually uses signals contained within the protein. [GOC:ai, GOC:mah]	0.967525	1.266	2.95242	0.304753	0.0373474	1.0994	1.0994	ENSG00000015568
ENST00000420259	0.0016356	0.00988964	2.98694	19.825	MICA	MHC class I polypeptide-related sequence A	GO:0016021	integral component of membrane	The component of a membrane consisting of the gene products and protein complexes having at least some part of their peptide sequence embedded in the hydrophobic region of the membrane. [GOC:dos, GOC:go_curators]	0.948391	2.59619	3.75588	0.605134	0.744036	0.419924	0.744036	ENSG00000235233
ENST00000507414	0.00252451	0.0142633	2.98682	19.8226	MTRR					0.988888	0.800265	2.69736	0.0739885	-0.047702	1.39286	1.39286	ENSG00000124275
ENST00000419807	0.0017388	0.0104204	2.98666	19.8193	PPM1B	protein phosphatase, Mg2+/Mn2+ dependent 1B	GO:0006470	protein dephosphorylation	The process of removing one or more phosphoric residues from a protein. [GOC:hb]	0.953727	1.48696	3.25958	0.3964	0.333035	0.967994	0.967994	ENSG00000138032
ENST00000453371	0.00806848	0.0375779	2.98553	19.7971	AGAP1					1.12696	1.90346	4.15809	1.16781	0.687274	0.737255	0.737255	ENSG00000157985
ENST00000354903	0.000444761	0.00319205	2.98543	19.795	PER1	microRNA 6883	GO:0005737	cytoplasm	All of the contents of a cell excluding the plasma membrane and nucleus, but including other subcellular structures. [ISBN:0198547684]	0.850067	4.1798	3.54097	0.617142	0.466779	0.0474806	0.466779	ENSG00000179094
ENST00000335185	0.000563638	0.00392195	2.9854	19.7945	CCDC73	coiled-coil domain containing 73				0.865703	1.58443	2.87834	0.212423	0.0432634	0.911738	0.911738	ENSG00000186714
ENST00000541537	0.00153205	0.00935417	2.98438	19.7743	DDX47					0.941879	2.47307	3.73653	0.260419	1.07029	0.469928	1.07029	ENSG00000213782
ENST00000583149	0.00815365	0.0378785	2.98391	19.7649	IL6ST					1.12786	0.798806	2.77913	0.514292	-0.37927	1.3938	1.3938	ENSG00000134352
ENST00000530251	0.00329416	0.0178465	2.98363	19.7593	SART1	squamous cell carcinoma antigen recognized by T-cells 1	GO:0000398	mRNA splicing, via spliceosome	The joining together of exons from one or more primary transcripts of messenger RNA (mRNA) and the excision of intron sequences, via a spliceosomal mechanism, so that mRNA consisting only of the joined exons is produced. [GOC:krc, ISBN:0198506732, ISBN:0879695897]	1.01523	0.798666	2.67089	0.152144	-0.151793	1.3939	1.3939	ENSG00000175467
ENST00000478160	0.00305784	0.0167742	2.98194	19.726	NMD3					1.00678	0.797821	2.72802	0.125958	-0.0504092	1.39444	1.39444	ENSG00000169251
ENST00000435014	0.00325535	0.0176655	2.98115	19.7104	DNTTIP1	deoxynucleotidyltransferase terminal interacting protein 1				1.01312	1.60685	3.60711	0.640658	0.535514	0.898965	0.898965	ENSG00000101457
ENST00000346652	0.000314374	0.00234513	2.98057	19.6991	ANTXR2	anthrax toxin receptor 2	GO:0004872	receptor activity	Combining with an extracellular or intracellular messenger to initiate a change in cell activity. [GOC:ceb, ISBN:0198506732]	0.827211	2.36011	3.45943	0.508531	0.484327	0.517886	0.517886	ENSG00000163297
ENST00000367244	0.00331971	0.0179661	2.97993	19.6864	VIP	vasoactive intestinal peptide	GO:0005576	extracellular region	The space external to the outermost structure of a cell. For cells without external protective or external encapsulating structures this refers to space outside of the plasma membrane. This term covers the host cell environment outside an intracellular parasite. [GOC:go_curators]	1.0148	1.93324	3.35958	0.822894	0.0465879	0.721835	0.721835	ENSG00000146469
ENST00000596673	0.00483599	0.0246544	2.97485	19.5867	TRIP10	thyroid hormone receptor interactor 10	GO:0030036	actin cytoskeleton organization	A process that is carried out at the cellular level which results in the assembly, arrangement of constituent parts, or disassembly of cytoskeletal structures comprising actin filaments and their associated proteins. [GOC:dph, GOC:jl, GOC:mah]	1.05575	0.794279	2.6695	0.275173	-0.256948	1.39674	1.39674	ENSG00000125733
ENST00000618200	4.06379e-35	6.37043e-33	2.97458	19.5815	IFI27	interferon alpha inducible protein 27	GO:0016021	integral component of membrane	The component of a membrane consisting of the gene products and protein complexes having at least some part of their peptide sequence embedded in the hydrophobic region of the membrane. [GOC:dos, GOC:go_curators]	0.240573	4.98949	2.72389	0.0353334	0.0514797	0.0185882	0.0514797	ENSG00000165949
ENST00000596713	0.000414462	0.00299791	2.97382	19.5666	PLEKHA4					0.842276	2.01813	3.12506	0.38549	0.204473	0.678654	0.678654	ENSG00000105559
ENST00000339526	0.000254147	0.00194547	2.97247	19.5401	GLUL	glutamate-ammonia ligase	GO:0070062	extracellular exosome	A membrane-bounded vesicle that is released into the extracellular region by fusion of the limiting endosomal membrane of a multivesicular body with the plasma membrane. Extracellular exosomes, also simply called exosomes, have a diameter of about 40-100 nm. [GOC:BHF, GOC:mah, GOC:vesicles, PMID:15908444, PMID:17641064, PMID:19442504, PMID:19498381, PMID:22418571, PMID:24009894]	0.812584	5.63662	3.44302	0.00462637	0.985813	0.0112013	0.985813	ENSG00000135821
ENST00000529358	0.000300856	0.00225611	2.9724	19.5388	FAM111A					0.822341	1.56868	3.38337	0.0936177	0.822399	0.92075	0.92075	ENSG00000166801
ENST00000523276	0.00282093	0.0156741	2.97095	19.5105	SHPRH					0.994759	0.792329	2.66609	0.0863123	-0.0636578	1.39801	1.39801	ENSG00000146414
ENST00000555672	0.00677482	0.0325579	2.9698	19.488	FOS	Fos proto-oncogene, AP-1 transcription factor subunit	GO:0005667	transcription factor complex	A protein complex that is capable of associating with DNA by direct binding, or via other DNA-binding proteins or complexes, and regulating transcription. [GOC:jl]	1.09679	0.791753	2.67324	0.40605	-0.371892	1.39838	1.39838	ENSG00000170345
ENST00000482424	0.000405603	0.00294032	2.9686	19.4646	CLIP2					0.839439	1.55193	3.48936	0.0795118	0.977474	0.930372	0.977474	ENSG00000106665
ENST00000565057	0.00109103	0.00696247	2.96853	19.4633	GABARAPL2	GABA type A receptor associated protein like 2	GO:0006914	autophagy	The process in which cells digest parts of their own cytoplasm; allows for both recycling of macromolecular constituents under conditions of cellular stress and remodeling the intracellular structure for cell differentiation. [GOC:autophagy, ISBN:0198547684, PMID:11099404, PMID:9412464]	0.908937	1.30752	3.01791	0.164976	0.302843	1.07427	1.07427	ENSG00000034713
ENST00000507637	0.00108904	0.00695187	2.96612	19.4164	SMAD5	SMAD family member 5	GO:0005622	intracellular	The living contents of a cell; the matter contained within (but not including) the plasma membrane, usually taken to exclude large vacuoles and masses of secretory or ingested material. In eukaryotes it includes the nucleus and cytoplasm. [ISBN:0198506732]	0.908055	1.52589	3.33234	0.291454	0.574775	0.945392	0.945392	ENSG00000113658
ENST00000603274	9.50888e-05	0.000807934	2.96537	19.4018	XXbac-BPG248L24.12					0.759806	2.15367	3.23694	0.25368	0.494968	0.612278	0.612278	ENSG00000271581
ENST00000471789	0.00294563	0.0162471	2.96515	19.3977	PSMD5					0.997241	0.789429	2.65291	0.0918489	-0.0727559	1.39989	1.39989	ENSG00000095261
ENST00000464380	0.00144468	0.00888114	2.96342	19.3641	NA					0.930263	1.20009	2.88183	0.158392	0.150697	1.13969	1.13969	NA
ENST00000569128	0.00128749	0.00802777	2.96333	19.3623	CDH11					0.920644	1.25961	2.96189	0.168092	0.241275	1.10329	1.10329	ENSG00000140937
ENST00000627002	0.00139246	0.00859803	2.96137	19.3244	PTP4A1	protein tyrosine phosphatase type IVA, member 1	GO:0016311	dephosphorylation	The process of removing one or more phosphoric (ester or anhydride) residues from a molecule. [ISBN:0198506732]	0.926524	1.49193	3.28085	0.322569	0.489862	0.965102	0.965102	ENSG00000112245
ENST00000460800	0.00135592	0.00839775	2.9592	19.2826	RAP1B					0.923633	1.22702	2.91701	0.156475	0.205948	1.12317	1.12317	ENSG00000127314
ENST00000579930	0.0104425	0.046199	2.95889	19.2767	LGALS9					1.15545	1.40471	3.1931	0.986325	-0.278094	1.01626	1.01626	ENSG00000168961
ENST00000557824	1.0557e-25	9.23578e-24	2.95801	19.2596	ISG20					0.282225	4.16103	2.6441	0.0705095	-0.0465712	0.0489669	0.0489669	ENSG00000172183
ENST00000556017	0.000794468	0.0052991	2.95788	19.257	CHMP4BP1					0.881707	1.33295	2.9897	0.107133	0.349108	1.05898	1.05898	ENSG00000258469
ENST00000470441	0.00302431	0.0166167	2.95685	19.2373	IFRD1					0.997166	2.09407	3.27001	0.85045	-0.0415487	0.64106	0.64106	ENSG00000006652
ENST00000488972	0.0038058	0.0201763	2.95635	19.2277	STAG3L5P					1.02161	1.37088	3.04234	0.529202	-0.00378053	1.03632	1.03632	ENSG00000242294
ENST00000514824	0.0063655	0.0309656	2.95578	19.2166	ADTRP					1.08336	1.86716	4.0294	0.684927	1.07559	0.756239	1.07559	ENSG00000111863
ENST00000358356	8.02584e-14	2.54921e-12	2.95536	19.2086	RUNX1	uncharacterized LOC100506403	GO:0000975	regulatory region DNA binding	Interacting selectively and non-covalently with a DNA region that regulates a DNA-based process. Such processes include transcription, DNA replication, and DNA repair. [GOC:txnOH]	0.395636	4.78463	2.7581	0.212512	-0.0401876	0.0222791	0.0222791	ENSG00000159216
ENST00000471051	0.00304436	0.0167059	2.95503	19.2022	HEATR5B					0.997234	0.784366	2.63211	0.0885405	-0.0729661	1.40317	1.40317	ENSG00000008869
ENST00000429934	0.000766118	0.00513142	2.95452	19.1925	RP11-383F6.1					0.878079	1.33988	2.99732	0.101707	0.371491	1.05483	1.05483	ENSG00000229677
ENST00000526553	0.00309372	0.0169356	2.95418	19.1859	CD44	CD44 molecule (Indian blood group)				0.998617	0.783942	2.70835	0.092406	0.0203493	1.40345	1.40345	ENSG00000026508
ENST00000487602	0.00463125	0.023779	2.95365	19.1758	RBM28	RNA binding motif protein 28	GO:0003676	nucleic acid binding	Interacting selectively and non-covalently with any nucleic acid. [GOC:jl]	1.04309	0.783678	2.63615	0.228451	-0.204781	1.40362	1.40362	ENSG00000106344
ENST00000467544	3.88509e-05	0.000360714	2.95357	19.1742	TCP1					0.717894	2.4909	2.66664	0.310461	-0.248497	0.462597	0.462597	ENSG00000120438
ENST00000483930	0.00450059	0.0232374	2.95342	19.1715	CTSS	cathepsin S	GO:0008234	cysteine-type peptidase activity	Catalysis of the hydrolysis of peptide bonds in a polypeptide chain by a mechanism in which the sulfhydryl group of a cysteine residue at the active center acts as a nucleophile. [GOC:mah, http://merops.sanger.ac.uk/about/glossary.htm#CATTYPE]	1.03966	1.49407	3.2485	0.65748	0.132128	0.963856	0.963856	ENSG00000163131
ENST00000519600	0.00141433	0.00871501	2.95315	19.1663	KHDRBS3					0.925257	1.16304	2.80314	0.121603	0.111909	1.16255	1.16255	ENSG00000131773
ENST00000546889	0.000650535	0.00445329	2.95232	19.1503	TARBP2					0.865879	1.88979	2.99261	0.38024	0.0919562	0.74438	0.74438	ENSG00000139546
ENST00000564278	0.00203021	0.0119021	2.95079	19.1211	NUP93					0.956255	1.67113	3.60219	0.508908	0.728645	0.862728	0.862728	ENSG00000102900
ENST00000561814	0.00482609	0.0246135	2.95058	19.117	ZNF267	zinc finger protein 267				1.04689	0.782142	2.64323	0.239356	-0.200031	1.40462	1.40462	ENSG00000185947
ENST00000558927	0.00150083	0.00918751	2.94976	19.1013	KRT8P9					0.929197	1.14808	2.94163	0.123292	0.290846	1.17182	1.17182	ENSG00000259470
ENST00000457206	0.0039769	0.0209512	2.94943	19.0951	PLEKHM3	pleckstrin homology domain containing M3				1.02411	0.781568	2.7566	0.168218	0.0153493	1.40499	1.40499	ENSG00000178385
ENST00000480842	0.00917748	0.0416364	2.9489	19.0849	MRPL18					1.13185	1.89441	4.14611	0.376501	1.54514	0.741968	1.54514	ENSG00000112110
ENST00000443659	0.00169319	0.0101894	2.94825	19.0725	NKIRAS1	NFKB inhibitor interacting Ras like 1	GO:0000166	nucleotide binding	Interacting selectively and non-covalently with a nucleotide, any compound consisting of a nucleoside that is esterified with (ortho)phosphate or an oligophosphate at any hydroxyl group on the ribose or deoxyribose. [GOC:mah, ISBN:0198547684]	0.939124	1.39964	3.09325	0.303675	0.303328	1.01926	1.01926	ENSG00000197885
ENST00000380569	0.00295599	0.0162987	2.94693	19.0473	GCOM1	GRINL1A complex locus 1				0.991471	1.65412	3.55733	0.602262	0.587762	0.872259	0.872259	ENSG00000137878
ENST00000476710	0.000632382	0.00434537	2.94561	19.0223	HLA-F					0.861962	4.18706	2.76656	1.06755	-0.863074	0.046922	0.046922	ENSG00000229698
ENST00000470683	0.00830019	0.0384203	2.94523	19.015	ST7L					1.11578	1.61432	3.4842	0.97273	0.12963	0.894726	0.894726	ENSG00000007341
ENST00000491322	2.14222e-83	2.12684e-80	2.94498	19.0102	GLUL					0.152215	5.58979	2.62967	0.0194337	0.0153205	0.0116233	0.0153205	ENSG00000135821
ENST00000367558	5.33277e-57	2.32957e-54	2.94341	18.9804	RGS16	regulator of G-protein signaling 16	GO:0031224	intrinsic component of membrane	The component of a membrane consisting of the gene products having some covalently attached portion, for example part of a peptide sequence or some other covalently attached group such as a GPI anchor, which spans or is embedded in one or both leaflets of the membrane. [GOC:mah]	0.184994	4.53135	2.63331	0.0222507	0.0205107	0.0290837	0.0290837	ENSG00000143333
ENST00000360868	0.0102253	0.0454221	2.94261	18.9652	NOL8	nucleolar protein 8	GO:0003676	nucleic acid binding	Interacting selectively and non-covalently with any nucleic acid. [GOC:jl]	1.14582	1.69679	3.67526	1.12093	0.226037	0.848432	0.848432	ENSG00000198000
ENST00000456075	0.0105288	0.0464773	2.94247	18.9626	TOP3B	topoisomerase (DNA) III beta	GO:0006265	DNA topological change	The process in which a transformation is induced in the topological structure of a double-stranded DNA helix, resulting in a change in linking number. [ISBN:071673706X, ISBN:0935702490]	1.15032	0.778087	2.63591	0.577597	-0.529502	1.40725	1.40725	ENSG00000100038
ENST00000540168	0.00496297	0.025192	2.94225	18.9585	KDM5A					1.04728	0.777978	2.68129	0.237864	-0.132567	1.40732	1.40732	ENSG00000073614
ENST00000555716	0.00366756	0.0195446	2.94189	18.9517	CTAGE5	melanoma inhibitory activity 2	GO:0016021	integral component of membrane	The component of a membrane consisting of the gene products and protein complexes having at least some part of their peptide sequence embedded in the hydrophobic region of the membrane. [GOC:dos, GOC:go_curators]	1.01255	0.7778	2.67669	0.130458	-0.030125	1.40744	1.40744	ENSG00000150527
ENST00000374004	0.00553604	0.0276048	2.94103	18.9353	FGR	FGR proto-oncogene, Src family tyrosine kinase	GO:0070062	extracellular exosome	A membrane-bounded vesicle that is released into the extracellular region by fusion of the limiting endosomal membrane of a multivesicular body with the plasma membrane. Extracellular exosomes, also simply called exosomes, have a diameter of about 40-100 nm. [GOC:BHF, GOC:mah, GOC:vesicles, PMID:15908444, PMID:17641064, PMID:19442504, PMID:19498381, PMID:22418571, PMID:24009894]	1.06019	0.777366	2.6285	0.278275	-0.236268	1.40772	1.40772	ENSG00000000938
ENST00000525162	0.00614363	0.030094	2.93973	18.9107	PICALM	phosphatidylinositol binding clathrin assembly protein	GO:0030136	clathrin-coated vesicle	A vesicle with a coat formed of clathrin connected to the membrane via one of the clathrin adaptor complexes. [GOC:mah, PMID:11252894]	1.07289	0.776717	2.70151	0.318491	-0.182359	1.40814	1.40814	ENSG00000073921
ENST00000545058	0.00298909	0.0164494	2.93939	18.9044	SLC6A12					0.990076	0.77655	2.72437	0.0621279	0.103322	1.40825	1.40825	ENSG00000111181
ENST00000608055	0.000612146	0.00421959	2.93918	18.9004	FLI1					0.857861	1.57579	3.35979	0.187207	0.772992	0.916681	0.916681	ENSG00000151702
ENST00000578454	0.00756567	0.0356731	2.93754	18.8693	NCOA4	nuclear receptor coactivator 4	GO:0003713	transcription coactivator activity	Interacting selectively and non-covalently with a activating transcription factor and also with the basal transcription machinery in order to increase the frequency, rate or extent of transcription. Cofactors generally do not bind the template nucleic acid, but rather mediate protein-protein interactions between activating transcription factors and the basal transcription machinery. [GOC:txnOH, P…	1.09985	2.76913	4.04033	0.357637	1.45685	0.353206	1.45685	ENSG00000266412
ENST00000563976	0.000890179	0.00584995	2.93689	18.8571	CYLD					0.883776	1.35009	2.99114	0.122871	0.38156	1.04872	1.04872	ENSG00000083799
ENST00000591955	0.000218867	0.00170145	2.9367	18.8536	NPC1					0.794524	2.04566	3.17927	0.281992	0.458011	0.664911	0.664911	ENSG00000141458
ENST00000520408	0.000279304	0.00211116	2.93648	18.8494	TNKS	tankyrase	GO:0051225	spindle assembly	The aggregation, arrangement and bonding together of a set of components to form the spindle, the array of microtubules and associated molecules that serves to move duplicated chromosomes apart. [GOC:ai, GOC:expert_rg, GOC:mtg_sensu, GOC:tb]	0.808107	1.95126	3.07811	0.266983	0.347054	0.712573	0.712573	ENSG00000173273
ENST00000610493	0.0056047	0.027892	2.93594	18.8392	CCL16	C-C motif chemokine ligand 16				1.05989	1.40722	3.08671	0.67026	-0.0442724	1.01478	1.01478	ENSG00000275152
ENST00000518264	0.00309296	0.0169329	2.93268	18.778	NPM1P52					0.991326	0.773195	2.58998	0.0636624	-0.0514203	1.41043	1.41043	ENSG00000253663
ENST00000515776	0.0046931	0.0240346	2.93194	18.764	HMGCR					1.03698	0.772823	2.60119	0.202329	-0.174449	1.41067	1.41067	ENSG00000113161
ENST00000549273	9.69174e-29	1.06198e-26	2.93163	18.7582	RPL18	ribosomal protein L18	GO:0005840	ribosome	An intracellular organelle, about 200 A in diameter, consisting of RNA and protein. It is the site of protein biosynthesis resulting from translation of messenger RNA (mRNA). It consists of two subunits, one large and one small, each containing only protein and RNA. Both the ribosome and its subunits are characterized by their sedimentation coefficients, expressed in Svedberg units (symbol: S). H…	0.263564	4.80752	2.60547	0.0823952	-0.0484757	0.0218037	0.0218037	ENSG00000063177
ENST00000562768	0.00118908	0.00748971	2.93084	18.7433	RSPRY1					0.904165	1.47027	3.177	0.248536	0.501535	0.977735	0.977735	ENSG00000159579
ENST00000567526	0.000110177	0.000921672	2.93061	18.739	USP10	ubiquitin specific peptidase 10	GO:0005622	intracellular	The living contents of a cell; the matter contained within (but not including) the plasma membrane, usually taken to exclude large vacuoles and masses of secretory or ingested material. In eukaryotes it includes the nucleus and cytoplasm. [ISBN:0198506732]	0.757849	2.16956	3.26574	0.255456	0.606046	0.604719	0.606046	ENSG00000103194
ENST00000468885	0.00156622	0.00952379	2.93031	18.7335	GNL3					0.926691	1.14038	2.74846	0.111534	0.104022	1.1766	1.1766	ENSG00000163938
ENST00000554629	0.000833422	0.00552354	2.9301	18.7295	RAP1AP					0.876895	1.30876	2.93837	0.0798922	0.373512	1.07352	1.07352	ENSG00000258769
ENST00000510701	0.00239057	0.013626	2.92924	18.7134	PRELID1					0.964563	1.23084	2.83813	0.274734	0.0552521	1.12084	1.12084	ENSG00000169230
ENST00000475957	0.00693304	0.0331855	2.92858	18.7011	MLLT3					1.08464	0.771144	2.85904	0.352914	0.00465956	1.41176	1.41176	ENSG00000171843
ENST00000519584	0.0110762	0.0484238	2.92729	18.6769	ENO3	enolase 3	GO:0070062	extracellular exosome	A membrane-bounded vesicle that is released into the extracellular region by fusion of the limiting endosomal membrane of a multivesicular body with the plasma membrane. Extracellular exosomes, also simply called exosomes, have a diameter of about 40-100 nm. [GOC:BHF, GOC:mah, GOC:vesicles, PMID:15908444, PMID:17641064, PMID:19442504, PMID:19498381, PMID:22418571, PMID:24009894]	1.15235	0.770497	2.76683	0.579671	-0.334514	1.41218	1.41218	ENSG00000108515
ENST00000476703	0.000858029	0.00566595	2.92573	18.6478	MAGI1					0.877711	1.38243	3.02726	0.126108	0.448011	1.02946	1.02946	ENSG00000151276
ENST00000591831	0.00935689	0.0422816	2.9257	18.6473	WBP2	WW domain binding protein 2	GO:0000790	nuclear chromatin	The ordered and organized complex of DNA, protein, and sometimes RNA, that forms the chromosome in the nucleus. [GOC:elh, PMID:20404130]	1.12582	1.78493	3.87843	1.10109	0.537046	0.800117	0.800117	ENSG00000132471
ENST00000495780	0.0015518	0.0094475	2.92545	18.6426	PSMB9					0.924366	1.22818	2.84199	0.159216	0.183929	1.12246	1.12246	ENSG00000240508
ENST00000488916	0.0015518	0.0094475	2.92545	18.6426	PSMB9					0.924366	1.22818	2.84199	0.159216	0.183929	1.12246	1.12246	ENSG00000243958
ENST00000490282	0.0015518	0.0094475	2.92545	18.6426	PSMB9					0.924366	1.22818	2.84199	0.159216	0.183929	1.12246	1.12246	ENSG00000242711
ENST00000496778	0.000731284	0.00493036	2.92537	18.6411	RRAGC					0.866116	1.62296	2.79853	0.235407	0.0535845	0.889829	0.889829	ENSG00000116954
ENST00000507701	0.00320804	0.0174579	2.9253	18.6398	G3BP2					0.992613	0.769502	2.58092	0.0650935	-0.0479507	1.41283	1.41283	ENSG00000138757
ENST00000553731	0.00221007	0.0127761	2.92365	18.609	SAV1	salvador family WW domain containing protein 1				0.955301	1.41666	3.10157	0.359691	0.311883	1.00921	1.00921	ENSG00000151748
ENST00000463600	2.38922e-07	3.3872e-06	2.92301	18.5971	HLA-B					0.565796	3.74583	2.58258	0.380797	-0.356557	0.0993911	0.0993911	ENSG00000228964
ENST00000488367	2.38922e-07	3.3872e-06	2.92301	18.5971	HLA-B					0.565796	3.74583	2.58258	0.380797	-0.356557	0.0993911	0.0993911	ENSG00000224608
ENST00000375851	9.36612e-05	0.000797459	2.92208	18.5799	C9orf47	chromosome 9 open reading frame 47	GO:0005576	extracellular region	The space external to the outermost structure of a cell. For cells without external protective or external encapsulating structures this refers to space outside of the plasma membrane. This term covers the host cell environment outside an intracellular parasite. [GOC:go_curators]	0.748014	1.78421	2.97286	0.0387805	0.475333	0.800507	0.800507	ENSG00000186354
ENST00000317216	9.9891e-68	6.06061e-65	2.92047	18.55	EGR3	early growth response 3	GO:0003676	nucleic acid binding	Interacting selectively and non-covalently with any nucleic acid. [GOC:jl]	0.167949	4.87307	2.57176	0.0217712	-0.00549266	0.020539	0.020539	ENSG00000179388
ENST00000540736	0.00167969	0.0101199	2.9202	18.545	STIP1					0.929497	1.26849	2.86324	0.198058	0.183143	1.09789	1.09789	ENSG00000168439
ENST00000554617	0.000340566	0.00252072	2.92013	18.5437	FOS	Fos proto-oncogene, AP-1 transcription factor subunit	GO:0005667	transcription factor complex	A protein complex that is capable of associating with DNA by direct binding, or via other DNA-binding proteins or complexes, and regulating transcription. [GOC:jl]	0.815153	1.92662	3.05329	0.27146	0.347458	0.725251	0.725251	ENSG00000170345
ENST00000443173	0.00636821	0.0309764	2.91966	18.5351	ERVMER34-1	endogenous retrovirus group MER34 member 1	GO:0016020	membrane	A lipid bilayer along with all the proteins and protein complexes embedded in it an attached to it. [GOC:dos, GOC:mah, ISBN:0815316194]	1.07018	0.766685	2.58169	0.303275	-0.272829	1.41466	1.41466	ENSG00000226887
ENST00000477520	0.00213135	0.0123822	2.91786	18.5016	PTCD3					0.950042	1.90011	2.98937	0.61487	-0.0708563	0.739	0.739	ENSG00000132300
ENST00000542543	0.00158687	0.00963414	2.91399	18.4302	WNK1					0.922642	1.29801	2.89475	0.196897	0.237287	1.08001	1.08001	ENSG00000060237
ENST00000482904	0.00430587	0.0223866	2.91331	18.4176	RHBDF1					1.02048	0.763507	2.56697	0.145348	-0.119399	1.41673	1.41673	ENSG00000007384
ENST00000380605	0.000177019	0.00140445	2.91293	18.4106	CPXM1	carboxypeptidase X, M14 family member 1	GO:0004181	metallocarboxypeptidase activity	Catalysis of the hydrolysis of C-terminal amino acid residues from a polypeptide chain by a mechanism in which water acts as a nucleophile, one or two metal ions hold the water molecule in place, and charged amino acid side chains are ligands for the metal ions. [http://merops.sanger.ac.uk/about/glossary.htm#CARBOXYPEPTIDASE, http://merops.sanger.ac.uk/about/glossary.htm#CATTYPE, ISBN:0198506732]	0.776834	1.86961	3.05322	0.150254	0.48435	0.754953	0.754953	ENSG00000088882
ENST00000449565	0.00121661	0.00763888	2.91218	18.3969	EAF1	ELL associated factor 1	GO:0032783	ELL-EAF complex	A heterodimeric protein complex that acts as an RNA polymerase II elongation factor; the complex is conserved from yeast to humans, and is present in S. pombe, but absent from S. cerevisiae. [PMID:17150956]	0.900223	2.19355	3.29956	0.62221	0.321933	0.593392	0.593392	ENSG00000144597
ENST00000430020	0.000139534	0.00113607	2.91059	18.3677	MTMR14	myotubularin related protein 14				0.764137	2.21408	3.19181	0.292072	0.520861	0.583788	0.583788	ENSG00000163719
ENST00000530219	1.99545e-07	2.86552e-06	2.91041	18.3644	EIF3F					0.55972	2.74639	2.56486	0.108258	-0.0786203	0.361673	0.361673	ENSG00000175390
ENST00000627834	1.99545e-07	2.86552e-06	2.91041	18.3644	EIF3F					0.55972	2.74639	2.56486	0.108258	-0.0786203	0.361673	0.361673	ENSG00000280606
ENST00000316660	4.27363e-172	2.80034e-168	2.91012	18.3591	PMAIP1	phorbol-12-myristate-13-acetate-induced protein 1	GO:0006974	cellular response to DNA damage stimulus	Any process that results in a change in state or activity of a cell (in terms of movement, secretion, enzyme production, gene expression, etc.) as a result of a stimulus indicating damage to its DNA from environmental insults or errors during metabolism. [GOC:go_curators]	0.104061	7.24075	2.55364	0.00490415	0.011339	0.00551081	0.011339	ENSG00000141682
ENST00000520334	0.00302994	0.0166393	2.90997	18.3562	PPP2CB	protein phosphatase 2 catalytic subunit beta	GO:0016787	hydrolase activity	Catalysis of the hydrolysis of various bonds, e.g. C-O, C-N, C-C, phosphoric anhydride bonds, etc. Hydrolase is the systematic name for any enzyme of EC class 3. [ISBN:0198506732]	0.981544	1.7413	3.69649	0.260555	1.18459	0.823877	1.18459	ENSG00000104695
ENST00000482636	0.000648265	0.00443915	2.90858	18.3307	BTN2A2					0.852812	1.92611	2.94649	0.365418	0.145265	0.725513	0.725513	ENSG00000124508
ENST00000438210	2.39964e-08	3.96566e-07	2.90733	18.3078	RP3-342P20.2					0.520989	3.16093	2.81047	0.180792	0.162585	0.226353	0.226353	ENSG00000228477
ENST00000512630	0.00230649	0.0132336	2.90619	18.287	INPP4B	inositol polyphosphate-4-phosphatase type II B				0.953588	1.67875	3.62497	0.381991	0.982003	0.858471	0.982003	ENSG00000109452
ENST00000619590	1.20512e-06	1.51888e-05	2.90503	18.2658	AMD1					0.598384	3.38083	2.60084	0.364791	-0.27844	0.172303	0.172303	ENSG00000123505
ENST00000507852	0.00130357	0.00811338	2.90486	18.2628	SNX2					0.903481	1.30115	2.91299	0.146299	0.3306	1.07812	1.07812	ENSG00000205302
ENST00000508695	0.00598922	0.029461	2.90454	18.2569	HERC5					1.05682	0.759124	2.56988	0.255737	-0.207021	1.41958	1.41958	ENSG00000138646
ENST00000479692	0.000915433	0.00599846	2.90425	18.2515	CDKN2A	cyclin dependent kinase inhibitor 2A				0.876013	1.52783	2.75316	0.206826	0.0716255	0.944271	0.944271	ENSG00000147889
ENST00000587973	0.0017686	0.0105819	2.90324	18.2332	EPG5					0.928572	1.17417	2.79915	0.137698	0.200437	1.15567	1.15567	ENSG00000152223
ENST00000564915	0.00366146	0.0195185	2.90297	18.2282	PIAS1	protein inhibitor of activated STAT 1	GO:0016925	protein sumoylation	The process in which a SUMO protein (small ubiquitin-related modifier) is conjugated to a target protein via an isopeptide bond between the carboxyl terminus of SUMO with an epsilon-amino group of a lysine residue of the target protein. [GOC:jl, PMID:11265250]	0.998976	1.6842	3.60591	0.641496	0.705687	0.855434	0.855434	ENSG00000033800
ENST00000554084	0.000840699	0.00556385	2.90231	18.2162	WARS					0.869206	1.935	2.9528	0.412349	0.119876	0.720929	0.720929	ENSG00000140105
ENST00000483098	0.00152616	0.00932691	2.90155	18.2023	RBSN					0.915412	1.23541	2.80312	0.138929	0.207849	1.11804	1.11804	ENSG00000131381
ENST00000532297	2.25508e-05	0.000220185	2.89886	18.1535	NXF1	nuclear RNA export factor 1	GO:0000346	transcription export complex	The transcription export (TREX) complex couples transcription elongation by RNA polymerase II to mRNA export. The complex associates with the polymerase and travels with it along the length of the transcribed gene. TREX is composed of the THO transcription elongation complex as well as other proteins that couple THO to mRNA export proteins. The TREX complex is known to be found in a wide range of…	0.684015	3.89192	2.53348	0.624247	-0.608675	0.0775683	0.0775683	ENSG00000162231
ENST00000468977	0.0113445	0.0493928	2.89791	18.1362	CCNL1	cyclin L1	GO:0006396	RNA processing	Any process involved in the conversion of one or more primary RNA transcripts into one or more mature RNA molecules. [GOC:mah]	1.14456	1.80637	4.09139	0.844227	1.1208	0.788564	1.1208	ENSG00000163660
ENST00000529508	0.000637241	0.00437097	2.89627	18.1064	TAF1D					0.84804	1.51604	3.25191	0.127664	0.791594	0.951094	0.951094	ENSG00000166012
ENST00000505313	0.00576485	0.0285632	2.89543	18.0913	MAN2A1					1.04874	1.42096	3.12847	0.643111	0.123655	1.00667	1.00667	ENSG00000112893
ENST00000420849	0.000949406	0.00619074	2.89537	18.0902	MED15	mediator complex subunit 15				0.87603	1.53215	2.7176	0.209366	0.0439474	0.941777	0.941777	ENSG00000099917
ENST00000550137	0.00191546	0.0113247	2.89533	18.0894	LMBR1L	limb development membrane protein 1 like	GO:0016021	integral component of membrane	The component of a membrane consisting of the gene products and protein complexes having at least some part of their peptide sequence embedded in the hydrophobic region of the membrane. [GOC:dos, GOC:go_curators]	0.933063	1.29327	2.88737	0.223035	0.242575	1.08287	1.08287	ENSG00000139636
ENST00000621959	0.00313917	0.0171414	2.89356	18.0574	HYOU1	hypoxia up-regulated 1	GO:0005524	ATP binding	Interacting selectively and non-covalently with ATP, adenosine 5'-triphosphate, a universally important coenzyme and enzyme regulator. [ISBN:0198506732]	0.979614	2.70117	3.66337	0.900669	0.538797	0.378807	0.538797	ENSG00000149428
ENST00000629353	0.00313917	0.0171414	2.89356	18.0574	HYOU1	hypoxia up-regulated 1	GO:0005524	ATP binding	Interacting selectively and non-covalently with ATP, adenosine 5'-triphosphate, a universally important coenzyme and enzyme regulator. [ISBN:0198506732]	0.979614	2.70117	3.66337	0.900669	0.538797	0.378807	0.538797	ENSG00000280682
ENST00000571658	0.00178714	0.0106798	2.89271	18.0421	GOSR2					0.926111	1.1466	2.7066	0.113787	0.131553	1.17274	1.17274	ENSG00000108433
ENST00000556285	0.00527913	0.0265337	2.89224	18.0337	TGFB3	transforming growth factor beta 3	GO:0031093	platelet alpha granule lumen	The volume enclosed by the membrane of the platelet alpha granule. [GOC:mah, PMID:8467233]	1.03684	0.752975	2.53174	0.188967	-0.161197	1.42358	1.42358	ENSG00000119699
ENST00000492895	0.00168436	0.0101461	2.89099	18.0111	ANKRD28					0.920436	1.36399	3.03261	0.230381	0.42621	1.04042	1.04042	ENSG00000206560
ENST00000374505	0.00528532	0.0265567	2.88882	17.9721	LYPLA2	lysophospholipase II	GO:0016787	hydrolase activity	Catalysis of the hydrolysis of various bonds, e.g. C-O, C-N, C-C, phosphoric anhydride bonds, etc. Hydrolase is the systematic name for any enzyme of EC class 3. [ISBN:0198506732]	1.03575	1.59864	3.48034	0.705533	0.51541	0.903633	0.903633	ENSG00000011009
ENST00000509259	0.00459607	0.023632	2.88621	17.9253	CAST	calpastatin				1.0184	1.1673	2.84803	0.395799	0.0404131	1.15991	1.15991	ENSG00000153113
ENST00000476634	0.00200639	0.0117826	2.88612	17.9236	SLC2A3					0.934236	1.28059	2.87755	0.218645	0.254657	1.09055	1.09055	ENSG00000059804
ENST00000470512	0.0114651	0.0497987	2.88556	17.9137	GNAS					1.14135	0.749635	2.59261	0.528282	-0.409954	1.42575	1.42575	ENSG00000087460
ENST00000487020	0.00567275	0.0281878	2.88556	17.9135	OSBPL3					1.04318	1.40577	3.05452	0.616695	0.079042	1.01564	1.01564	ENSG00000070882
ENST00000570567	0.00227197	0.0130843	2.88514	17.9062	CACNA1G	calcium voltage-gated channel subunit alpha1 G	GO:0016021	integral component of membrane	The component of a membrane consisting of the gene products and protein complexes having at least some part of their peptide sequence embedded in the hydrophobic region of the membrane. [GOC:dos, GOC:go_curators]	0.945278	1.05359	2.66781	0.10946	0.103778	1.23087	1.23087	ENSG00000006283
ENST00000602219	1.78716e-58	8.24686e-56	2.88511	17.9055	HNRNPM					0.178955	4.7318	2.51751	0.0245869	0.00086118	0.0234502	0.0234502	ENSG00000099783
ENST00000254900	0.00810834	0.0377215	2.88495	17.9027	BRD8	bromodomain containing 8	GO:0003700	transcription factor activity, sequence-specific DNA binding	Interacting selectively and non-covalently with a specific DNA sequence in order to modulate transcription. The transcription factor may or may not also interact selectively with a protein or macromolecular complex. [GOC:curators, GOC:txnOH]	1.08968	1.32351	2.93971	0.716448	-0.162907	1.06465	1.06465	ENSG00000112983
ENST00000565112	0.00292529	0.0161512	2.88475	17.8991	C16orf87	chromosome 16 open reading frame 87				0.969507	1.4341	3.12234	0.410975	0.371274	0.998942	0.998942	ENSG00000155330
ENST00000415527	0.00101408	0.00654538	2.88404	17.8864	SRSF7	serine and arginine rich splicing factor 7	GO:0008270	zinc ion binding	Interacting selectively and non-covalently with zinc (Zn) ions. [GOC:ai]	0.877518	2.03215	3.00955	0.483419	0.159388	0.671637	0.671637	ENSG00000115875
ENST00000476521	0.00273184	0.0152528	2.88359	17.8784	IFI44L					0.962351	2.56494	3.60587	0.567136	0.822042	0.432468	0.822042	ENSG00000137959
ENST00000349606	7.54345e-50	2.5219e-47	2.88282	17.8645	MYLIP	myosin regulatory light chain interacting protein	GO:0008270	zinc ion binding	Interacting selectively and non-covalently with zinc (Zn) ions. [GOC:ai]	0.1942	4.64188	2.51534	0.0308534	-0.00316639	0.025717	0.025717	ENSG00000007944
ENST00000506741	0.0038873	0.0205419	2.8806	17.825	SLED1					0.997728	0.747155	2.51027	0.0658246	-0.0396911	1.42737	1.42737	ENSG00000249138
ENST00000561843	0.00850759	0.0392133	2.88048	17.8228	CES2					1.09473	1.82839	3.92726	0.397244	1.40039	0.776778	1.40039	ENSG00000172831
ENST00000522425	0.00167658	0.0101039	2.88013	17.8166	ENO3					0.916584	2.54517	3.4967	0.270613	0.989576	0.440464	0.989576	ENSG00000108515
ENST00000482881	0.00482923	0.0246276	2.87966	17.8082	MAST2					1.0218	1.73001	3.74064	0.305102	1.26103	0.830076	1.26103	ENSG00000086015
ENST00000525813	0.00948426	0.0427771	2.87922	17.8004	CD82	CD82 molecule	GO:0016021	integral component of membrane	The component of a membrane consisting of the gene products and protein complexes having at least some part of their peptide sequence embedded in the hydrophobic region of the membrane. [GOC:dos, GOC:go_curators]	1.10992	0.746463	2.51237	0.420055	-0.38831	1.42782	1.42782	ENSG00000085117
ENST00000465394	0.00403656	0.0212126	2.87889	17.7945	RRP12					1.00125	0.746296	2.48963	0.0758289	-0.0717836	1.42793	1.42793	ENSG00000052749
ENST00000565009	0.00303578	0.0166671	2.87863	17.7898	AP1G1	adaptor related protein complex 1 gamma 1 subunit	GO:0030117	membrane coat	Any of several different proteinaceous coats that can associate with membranes. Membrane coats include those formed by clathrin plus an adaptor complex, the COPI and COPII complexes, and possibly others. They are found associated with membranes on many vesicles as well as other membrane features such as pits and perhaps tubules. [GOC:mah]	0.971166	1.32139	2.99795	0.348825	0.291184	1.06592	1.06592	ENSG00000166747
ENST00000511031	0.0020577	0.0120365	2.8778	17.7752	IL7R					0.933813	1.17575	2.80182	0.153321	0.243304	1.15469	1.15469	ENSG00000168685
ENST00000554190	0.00242305	0.01378	2.8773	17.7662	FBXO33	F-box protein 33				0.94873	1.65237	3.56376	0.10945	1.24068	0.873242	1.24068	ENSG00000165355
ENST00000540970	0.000394687	0.0028704	2.87653	17.7526	STRIP1					0.811751	1.84166	2.88156	0.218693	0.280351	0.769717	0.769717	ENSG00000143093
ENST00000342645	1.13524e-06	1.43744e-05	2.87588	17.741	HIPK2	homeodomain interacting protein kinase 2	GO:0006468	protein phosphorylation	The process of introducing a phosphate group on to a protein. [GOC:hb]	0.59094	3.33068	2.85053	0.340071	0.121586	0.183743	0.183743	ENSG00000064393
ENST00000517336	0.0040191	0.0211446	2.87451	17.7168	TACC1					0.999253	0.744108	2.51706	0.0684106	-0.020647	1.42935	1.42935	ENSG00000147526
ENST00000274625	0.00212831	0.0123667	2.87222	17.6763	FGF18	fibroblast growth factor 18	GO:0005730	nucleolus	A small, dense body one or more of which are present in the nucleus of eukaryotic cells. It is rich in RNA and protein, is not bounded by a limiting membrane, and is not seen during mitosis. Its prime function is the transcription of the nucleolar DNA into 45S ribosomal-precursor RNA, the processing of this RNA into 5.8S, 18S, and 28S components of ribosomal RNA, and the association of these comp…	0.935055	1.10891	2.64323	0.115298	0.0951137	1.19619	1.19619	ENSG00000156427
ENST00000550865	0.000673227	0.00458612	2.87216	17.6751	OSBPL8					0.844689	1.99362	2.94983	0.379247	0.214558	0.691003	0.691003	ENSG00000091039
ENST00000475519	2.35652e-05	0.000229508	2.87052	17.6462	APOL1					0.678911	3.40301	2.61276	0.524078	-0.348081	0.167302	0.167302	ENSG00000100342
ENST00000617480	0.00866787	0.0397664	2.86947	17.6277	GOLGA4	golgin A4				1.09318	1.7799	3.90421	0.884769	0.907794	0.802842	0.907794	ENSG00000144674
ENST00000541968	0.00147259	0.00903493	2.86922	17.6233	RAP1B					0.902263	1.31805	2.9122	0.153187	0.3999	1.06793	1.06793	ENSG00000127314
ENST00000544493	1.25492e-06	1.5762e-05	2.86692	17.5827	ISCU					0.591511	2.87957	2.56279	0.211175	-0.0898851	0.313654	0.313654	ENSG00000136003
ENST00000468653	0.00617677	0.030218	2.86544	17.5568	SMC4					1.04645	1.77838	3.77731	0.277589	1.365	0.803663	1.365	ENSG00000113810
ENST00000305988	2.89405e-20	1.69318e-18	2.86413	17.5337	ADRB2	adrenoceptor beta 2	GO:0043235	receptor complex	Any protein complex that undergoes combination with a hormone, neurotransmitter, drug or intracellular messenger to initiate a change in cell function. [GOC:go_curators]	0.310548	3.8222	2.49871	0.0572537	-0.0100672	0.0874064	0.0874064	ENSG00000169252
ENST00000481356	0.00248073	0.0140568	2.86396	17.5308	SRPRB					0.946549	2.55392	3.53582	0.279182	1.06475	0.436919	1.06475	ENSG00000144867
ENST00000480048	0.00235286	0.0134546	2.86344	17.5216	ST13					0.941409	1.28256	2.86665	0.24002	0.26857	1.08936	1.08936	ENSG00000100380
ENST00000414008	3.3896e-06	3.90004e-05	2.8631	17.5158	HCG27					0.616294	2.75403	2.54441	0.210911	-0.104418	0.358817	0.358817	ENSG00000206344
ENST00000478150	0.00231581	0.0132784	2.8618	17.493	STX4					0.939398	1.20238	2.79998	0.185417	0.243345	1.13828	1.13828	ENSG00000103496
ENST00000620793	0.00447426	0.0231288	2.8616	17.4896	ADRA2B	adrenoceptor alpha 2B	GO:0016021	integral component of membrane	The component of a membrane consisting of the gene products and protein complexes having at least some part of their peptide sequence embedded in the hydrophobic region of the membrane. [GOC:dos, GOC:go_curators]	1.00667	0.737655	2.53601	0.0865333	0.0126894	1.43355	1.43355	ENSG00000274286
ENST00000472807	0.00446711	0.0230976	2.86136	17.4853	CHEK2					1.00641	2.65564	3.67164	0.260309	1.25897	0.396428	1.25897	ENSG00000183765
ENST00000326669	0.0001702	0.00135708	2.86042	17.4688	SUMO4	small ubiquitin-like modifier 4	GO:0031386	protein tag	Acting as an indicator or marker to facilitate recognition by other molecules in the cell. Recognition of the tag, which can be covalently attached to the target molecule, may result in modification, sequestration, transport or degradation of the molecule in question. [GOC:go_curators]	0.760835	1.95247	2.92142	0.156353	0.427171	0.711951	0.711951	ENSG00000177688
ENST00000588855	0.00371164	0.0197538	2.8601	17.4633	CLPTM1					0.98567	2.63203	3.61991	0.224521	1.2328	0.405698	1.2328	ENSG00000104853
ENST00000507425	0.00396745	0.0209081	2.85924	17.4483	TAPT1					0.992539	1.39145	3.05738	0.453597	0.302401	1.0241	1.0241	ENSG00000169762
ENST00000561615	0.00502234	0.0254382	2.85786	17.4242	MAN2C1	microRNA 631				1.01863	0.735782	2.4518	0.121627	-0.119632	1.43478	1.43478	ENSG00000140400
ENST00000470179	0.00343425	0.0184756	2.85743	17.4167	PGAP1					0.976587	1.49106	3.23659	0.464978	0.518925	0.965606	0.965606	ENSG00000197121
ENST00000602167	0.0081287	0.0377921	2.85725	17.4136	MAP2K2					1.07956	2.70318	3.84771	0.199372	1.54881	0.378036	1.54881	ENSG00000126934
ENST00000478731	0.000869318	0.00573068	2.85723	17.4132	PSME4					0.858097	1.43455	3.06545	0.105819	0.664593	0.998677	0.998677	ENSG00000068878
ENST00000566519	0.00557054	0.0277409	2.85608	17.3933	EIF3C					1.03032	0.734894	2.54832	0.156973	-0.0305268	1.43535	1.43535	ENSG00000184110
ENST00000486444	0.000405917	0.00294227	2.85423	17.3611	NFKBIZ					0.807145	2.2766	3.22577	0.172276	0.804949	0.555047	0.804949	ENSG00000144802
ENST00000470579	0.000933111	0.00609905	2.85293	17.3386	ARID5A					0.861925	3.08822	2.48141	0.867428	-0.817871	0.246944	0.246944	ENSG00000196843
ENST00000539861	0.00960262	0.0432217	2.85201	17.3226	MLXIP					1.10124	1.74272	3.09879	0.995997	-0.172756	0.823097	0.823097	ENSG00000175727
ENST00000625912	0.00960262	0.0432217	2.85201	17.3226	MLXIP					1.10124	1.74272	3.09879	0.995997	-0.172756	0.823097	0.823097	ENSG00000281178
ENST00000552488	0.00878854	0.0402138	2.85174	17.3178	G2E3					1.08838	0.732721	2.46589	0.340078	-0.307361	1.43677	1.43677	ENSG00000092140
ENST00000486536	0.00522738	0.026316	2.85133	17.3108	USP41					1.021	0.732517	2.456	0.126764	-0.105546	1.4369	1.4369	ENSG00000161133
ENST00000571872	0.00461922	0.0237302	2.84979	17.2841	TBC1D16	TBC1 domain family member 16				1.00612	0.731746	2.43738	0.0810084	-0.0797616	1.43741	1.43741	ENSG00000167291
ENST00000564191	0.00604373	0.0296839	2.8481	17.2549	ATP6V0D1	ATPase H+ transporting V0 subunit d1	GO:0033179	proton-transporting V-type ATPase, V0 domain	A protein complex that forms part of a proton-transporting V-type ATPase and mediates proton transport across a membrane. The V0 complex consists of at least four different subunits (a,c,d and e); six or more c subunits form a proton-binding rotor ring. [GOC:mah, ISBN:0716743663, PMID:16449553]	1.03741	2.6648	3.72495	0.341187	1.27313	0.392853	1.27313	ENSG00000159720
ENST00000598923	0.0100346	0.0447449	2.84792	17.2519	SNRPA					1.10615	0.730815	2.46449	0.397327	-0.358212	1.43801	1.43801	ENSG00000077312
ENST00000482207	0.00740496	0.0350413	2.84592	17.2174	ENOX1					1.06268	0.729812	2.52023	0.255261	-0.142197	1.43867	1.43867	ENSG00000120658
ENST00000556324	0.00139648	0.00861959	2.84537	17.208	FOS					0.890465	1.34885	3.05887	0.139932	0.647604	1.04946	1.04946	ENSG00000170345
ENST00000574126	0.0063851	0.0310447	2.84526	17.206	SCAMP3					1.04324	1.7036	3.73468	0.645939	0.986597	0.844656	0.986597	ENSG00000263290
ENST00000490999	0.0063851	0.0310447	2.84526	17.206	SCAMP3					1.04324	1.7036	3.73468	0.645939	0.986597	0.844656	0.986597	ENSG00000116521
ENST00000361544	0.00775952	0.0364219	2.84484	17.1988	CDC14A	cell division cycle 14A	GO:0004721	phosphoprotein phosphatase activity	Catalysis of the reaction: a phosphoprotein + H2O = a protein + phosphate. Together with protein kinases, these enzymes control the state of phosphorylation of cell proteins and thereby provide an important mechanism for regulating cellular activity. [EC:3.1.3.16, ISBN:0198547684]	1.06854	1.49055	3.2354	0.746767	0.262557	0.965906	0.965906	ENSG00000079335
ENST00000498354	0.000574604	0.00398702	2.84419	17.1877	CRELD2					0.826001	1.68805	2.7353	0.170127	0.21546	0.853291	0.853291	ENSG00000184164
ENST00000477666	0.00462063	0.0237338	2.84397	17.1838	NUB1					1.0041	1.61878	3.37856	0.620127	0.570019	0.892196	0.892196	ENSG00000013374
ENST00000462332	1.14935e-11	2.91907e-10	2.84381	17.1811	GTPBP1					0.419043	3.73553	2.45938	0.162291	-0.120788	0.101105	0.101105	ENSG00000100226
ENST00000509668	0.00228072	0.0131139	2.84353	17.1763	IL7R					0.931996	1.13071	2.80255	0.120315	0.350751	1.18261	1.18261	ENSG00000168685
ENST00000356613	0.00257355	0.0145112	2.84263	17.1608	ARC	activity regulated cytoskeleton associated protein	GO:0006897	endocytosis	A vesicle-mediated transport process in which cells take up external materials or membrane constituents by the invagination of a small region of the plasma membrane to form a new membrane-bounded vesicle. [GOC:mah, ISBN:0198506732, ISBN:0716731363]	0.942967	1.11052	2.62443	0.138592	0.111752	1.19519	1.19519	ENSG00000198576
ENST00000491441	0.00798918	0.0372889	2.8425	17.1586	NCKAP5L					1.07162	1.34287	2.8855	0.669516	-0.0925608	1.05304	1.05304	ENSG00000167566
ENST00000534633	0.00400573	0.0210861	2.84111	17.1348	USF1	upstream transcription factor 1				0.987282	1.49596	3.17762	0.499336	0.445719	0.962754	0.962754	ENSG00000158773
ENST00000555931	0.00628745	0.0306496	2.84013	17.118	PSMA3	proteasome subunit alpha 3	GO:0019773	proteasome core complex, alpha-subunit complex	The proteasome core subcomplex that constitutes the two outer rings of the proteasome core complex. An example of this component is found in Mus musculus. [GOC:jl, GOC:mtg_sensu, GOC:rb, PMID:10854779]	1.03943	1.72892	3.71639	0.258064	1.36255	0.830672	1.36255	ENSG00000100567
ENST00000460892	0.00572317	0.0283953	2.83999	17.1155	POR					1.02778	2.3066	3.22199	1.04295	-0.04003	0.541538	0.541538	ENSG00000127948
ENST00000466696	3.78965e-09	6.97922e-08	2.83995	17.115	CHMP2B					0.48191	3.44942	2.44432	0.191352	-0.160449	0.157004	0.157004	ENSG00000083937
ENST00000549319	2.46603e-12	6.78374e-11	2.83948	17.1069	HLX					0.405338	3.62166	2.60466	0.124927	0.107404	0.121521	0.121521	ENSG00000136630
ENST00000485414	0.00128477	0.00801465	2.83944	17.1061	SELENOK					0.881988	1.48659	2.59276	0.198641	0.0189128	0.968213	0.968213	ENSG00000113811
ENST00000600117	0.00221268	0.0127867	2.83907	17.0999	CCDC9					0.927774	1.23609	2.73069	0.173522	0.217205	1.11762	1.11762	ENSG00000105321
ENST00000487622	0.0058381	0.0288418	2.83781	17.0783	UMPS					1.02941	0.725757	2.4784	0.14821	-0.0701466	1.44131	1.44131	ENSG00000114491
ENST00000469487	2.78478e-06	3.26959e-05	2.83658	17.0573	LARP4B					0.605319	2.66341	2.6054	0.156219	0.0832207	0.393397	0.393397	ENSG00000107929
ENST00000555585	0.00068812	0.00467542	2.8362	17.0509	HNRNPC					0.835586	2.4851	2.46076	0.582326	-0.522892	0.46498	0.46498	ENSG00000092199
ENST00000368089	0.00137486	0.00850298	2.83579	17.0439	KCNJ10	potassium voltage-gated channel subfamily J member 10	GO:0000166	nucleotide binding	Interacting selectively and non-covalently with a nucleotide, any compound consisting of a nucleoside that is esterified with (ortho)phosphate or an oligophosphate at any hydroxyl group on the ribose or deoxyribose. [GOC:mah, ISBN:0198547684]	0.886219	1.48137	2.58581	0.206822	0.00979768	0.971254	0.971254	ENSG00000177807
ENST00000576407	0.00252024	0.014245	2.8319	16.9777	PRPF8					0.937436	1.30744	2.82504	0.24386	0.280066	1.07432	1.07432	ENSG00000174231
ENST00000617369	0.00238618	0.0136119	2.83188	16.9774	GRIPAP1	GRIP1 associated protein 1				0.932334	1.47764	3.09283	0.330438	0.528258	0.973433	0.973433	ENSG00000068400
ENST00000460284	0.00944488	0.0426112	2.8317	16.9743	XRCC5					1.091	2.69169	3.61584	1.40296	0.109889	0.382444	0.382444	ENSG00000079246
[truncated: 7,633 more rows]

## Sheet: Table S2
Table S2. Differential expression analysis results with Kallisto/Sleuth. Only results with FDR < 0.05 and FC > 2 are reported. Time point: 6 wpi
[truncated: 43 more rows]

[truncated: 3 more sheets: Table S3, Table S4, Table S5]
